# Supplementary material for: Effects of Oxidative Stress Gene Protein, Expression, and DNA Methylation on Multiple Sclerosis: A Multi‐Omics Mendelian Randomized Study
Source: Brain Behav. 2025 May 30;15(6):e70606. doi: 10.1002/brb3.70606 (PMC12123450; doi:10.1002/brb3.70606)
Supplement: Supplementary file 1 — Supplementary Materials. [file BRB3-15-e70606-s001.xlsx]

## Sheet: INDEX
Table S1. Information of included studies and consortia
Table S2. 1399 oxidative stress related genes
Table S3. Summary data-level Mendelian randomization analysis for association between Oxidative stress gene methylations and Multiple sclerosis in discovery stage (we only show the probes with p value after FDR adjustment < 0.05)*
Table S4. Summary data-level Mendelian randomization analysis for association between Oxidative stress gene methylations and Multiple sclerosis in replicated stage (we only show the probes were replicated).*
Table S5. Summary data-level Mendelian randomization analysis for association between oxidative stress gene expression and Multiple sclerosis in discovery stage*
Table S6. Summary data-level Mendelian randomization analysis for association between oxidative stress gene expression and Multiple sclerosis in replicated stage*
Table S7. Summary data-level Mendelian randomization analysis for association between oxidative stress gene encoded protein and Multiple sclerosis in discovery stage
Table S8. Summary data-level Mendelian randomization analysis for association between oxidative stress gene encoded protein and Multiple sclerosis in replicated stage
Table S9. Associations of genetically predicted methylation, expression, and protein of candidate gene with MS in the FinnGen study.
Table S10. Association between methylation and expression, expression and protein abundance of oxidative stress-related genes.

## Sheet: Table S1
Table S1. Information of included studies and consortia
Exposure/Outcome	Consortium/First author	Participants	Pubmed ID/Web source
mQTL	McRae et al.	1,980 European individuals	30514905
eQTL	eQTLGen Consortium	31,684 individuals (majority of samples were of European ancestry)	https://www.eqtlgen.org/cis-eqtls.html
pQTL	Ferkingstad et al.	35,559 Icelanders	34857953
Multiple sclerosis	the International Multiple Sclerosis Genetics Consortium(IMSGC)	47,429 European-ancestry cases and 68,374European-ancestry controls	https://imsgc.net/
	The FinnGen study	2,409 European-ancestry cases and 408,561 European-ancestry controls	https://www.finngen.fi/fi
QTL, quantitative trait loci

## Sheet: Table S2
Table S2. 1399 oxidative stress related gene names
KIT	SCGB1A1	OXA1L	TAC1	DECR1	PPP5C	CDKN2B
NDUFA13	FMO2	ATXN3	CASP1	NR1H2	AURKA	TOP1
MAPK13	APC	HLA-B	CYP11B2	HBEGF	TLR7	ACO2
TNFSF4	MYD88	ATF3	NDUFAF2	AKAP9	PTPA	MIR25
LEPQTL1	HERPUD1	RAF1	PRKCD	MIR34C	WRN	CUL3
MIR185	CYP17A1	MALAT1	SLC5A7	MSR1	TTPA	DUOX1
ALS3	TYRP1	ADA	SMAD3	RPA1	RARA	CAMK4
ALS7	XRCC5	MAPK11	ENG	RCAN1	UCN	CUL1
OXTR	FKBP1B	GRIN2B	GLUL	FTH1	PKP2	CYB5A
DHFR	MMP14	ANXA2	HSD17B4	CYP11A1	KCNT1	IGF2BP2
ACACA	TMEM161A	COX6B1	RAC2	CHGA	ATXN8OS	UBE2D2
GPX8	ALOX15	HMGCL	MT-ND2	PLCB1	PARK10	FAM120A
BGLAP	SOX2	CXCR4	PON3	SENP3	PARK16	AQP4
TAZ	ASL	CXCL10	ATXN2	RRM2B	PARK21	PDGFB
MAPK12	CCNF	MMP13	PTEN	PDK1	MGMT	MIR27A
YBX1	DIABLO	MIR122	TSPO	SNCB	LIN28B	KCNE2
SFXN4	MMP7	STK39	ELANE	MIR107	SMPD1	HAMP
SLC4A1	TRPV4	GCLM	SDHC	MIR181C	GRM1	BACH2
HPSE	PGK1	TLR3	TUFM	CAPN3	DMPK	NOS3
RPTOR	NDUFA1	BAD	ERN1	RNASE3	PYCR1	KCNMA1
MTA1	IL23A	TBP	POMC	PRPH	UTRN	MIR125A
CD274	ATXN1	CCN2	DBH	CFI	MIR148B	H2AX
ENDOG	JUNB	TJP1	CYP2C9	LAMP1	FOXJ1	FOXP3
BMP4	HSPA14	ALDH9A1	GPX7	BLOC1S1	MIR144	KRT8
MTTP	CD86	BIRC5	P4HB	PML	CCR5	PLA2G2A
TCF7L2	GAL	FCGR3B	FUS	CCK	SLC40A1	BRF2
TLR6	FGF7	PDGFRL	MT-ND5	TIMP2	ITGB3	MIR200B
VDR	SCP2	NLRP1	FASLG	TRAF2	CCL11	FKRP
CPQ	BCL6	KCNE1	HLA-DRB1	STIP1	MECOM	ADPRS
NFU1	SULT1A3	GAD1	MIR155	NOSTRIN	MIR20A	H4-16
GADD45G	GADD45A	ENO2	TF	MYLK	DUSP19	ALAD
FMO4	GSN	PEX12	CHKB	GSTM5	VASP	TPK1
BBC3	MDH2	CDKN1B	CDK2	MIR181A1	HAO1	MT-ND4
AREG	IL2RB	GJA1	CD36	SLC2A4	MIR9-1	NDUFB9
HK1	ABCC8	HSPA1B	HFE	HLA-A	FH	IGF2
PIK3R2	PPIG	LOC111365141	ACP1	UNG	CYP21A2	ACTN2
ATG5	MCU	FGF1	GSTA1	IL3	CACNA1A	ISCU
POU5F1	MLYCD	DRD4	NOTCH1	RORA	BRAF	TTR
SIRT6	CHMP2B	IRF1	DUSP1	MDH1	NOSIP	EIF4E
MIR214	UBC	ATF2	PRDX4	RUNX2	KLRK1	DLST
JAZF1	MSN	CDK1	PTPN11	SCARA3	ESR2	CRYAA
FADD	PTPN3	RNF112	AGTR1	PDIA3	PIK3C3	UBE2L3
BCL2A1	NTF4	HMGCR	HSP90B1	DDC	VTN	NEFH
IL11	SLC19A3	DHCR24	SLC18A3	GSTM4	IL33	G3BP1
SELENOT	CCNB1	NTRK2	FN1	PIGA	CXCR1	ADH1C
MAP3K11	FMR1	CXCL1	PRKCB	BRCA2	PRKCG	DNMT1
CYP4F2	HSPA6	AHSP	CNR1	UNC13A	TALDO1	MRPS22
MIR24-2	HK2	NDUFA6	TREM2	VPS13C	XIAP	TFAM
ASPA	SELL	PLCG1	NDUFV2	TNFSF11	CFLAR	OSGIN2
ROCK1	PRKCZ	IRAK1	GLRX	CYP2C8	GSTA2	CCL3
NEDD8	PTGIS	FMO1	ITGAM	SERPINF1	NLRP3	SCN4A
GAA	ZC3H12A	HSP90AB1	TECRL	DYSF	QDPR	UCHL1
ATP5PD	AHR	ITGAL	IL1RN	PSIP1	CASP2	MIR195
PEPD	GLS	AKT2	CACNA1S	TPI1	SRF	FGFR1
CAPN2	PPOX	FDXR	HTT	PDGFRB	PKLR	OXT
PTPRC	NCAM1	MIR126	PLAU	CAMK2G	TYMP	F2
CYP20A1	RETN	CCR6	TIMP1	EPHX2	SCO1	ETFA
MKI67	B2M	KIF1B	CDK5	CR1	PTS	PPARG
SORL1	CD55	DSPP	CALR	CYP3A5	THBS1	HTRA2
MIR210	VKORC1L1	CCNA2	MGST1	AGRN	SYP	ADIPOQ
SORD	SLC25A27	CPOX	SUOX	NR2C2	TYK2	CYP3A4
MUC5AC	EDNRB	ALDH1A1	PTGS1	XRCC6	GRN	ALDH2
ALDH3A2	PF4	HSPB2	CYP2C19	PPP3CA	OPTN	FOXO3
CHCHD2	SMAD2	CNTF	TREX1	UBQLN1	GRIA1	COX5A
PLD1	SOCS1	MT3	TTN	SELENON	PIK3CB	FOXO4
C5	BLK	SDHAF2	DLD	MAPK7	IKBKB	OGG1
MIR222	PYGM	EPAS1	ADCYAP1	NES	CEBPB	KNG1
TNFRSF11B	CDK6	LONP1	CS	FTL	CD80	MTOR
TNFRSF10A	MICB	ABCC1	TXNIP	BACH1	C4B	CHAT
FABP1	PPARD	SETD2	IL18	SLPI	PPP1R15A	ABCD1
PFKM	UBQLN2	E2F1	GCDH	SLC1A1	ACSL4	MTO1
PYCR2	HYOU1	MTFMT	APOA1	EIF2B4	EIF2B3	TLR4
IL6R	TACR1	CALB1	CYGB	ADAM17	PLA2G4A	BAX
SUMO1	BDKRB2	MBP	CCND1	CAMP	TUBA1B	ACOX1
TEK	ADRB1	S100A9	PDHA1	CYP2A6	STK11	CYP2D6
SLC7A1	CTTN	NDUFS1	ASS1	HDAC1	MMP3	VWF
FIG4	DEPDC5	IGF1R	LRRK2	CD79A	GRM5	NDUFS4
GLT8D1	MIR106B	CHUK	HTR2A	CYP27A1	DRD3	GAPDH
LBR	NQO2	DNASE1	DRD2	RXRA	SMARCA4	MAPT
CXCL16	ABCC2	IFNB1	SLC6A3	PTPN1	NTRK1	PARP1
OSM	SREBF1	VIM	MAPKAPK2	EP300	ECE1	VEGFA
GRIN1	SERPINH1	ANK2	ARG1	CXCR3	LYN	RYR2
DYRK1A	H2BC21	MAP2K7	GGT1	NAT2	ELK1	CCL2
MIR181A2	LPA	CR2	SLC25A4	EDNRA	ALDH3A1	HADHB
DNM2	VCL	DLG4	NPY	PFN1	PDCD1	RYR1
TACO1	MIR145	DRD1	GBA	MT-ND3	CCS	CYBB
GIGYF2	MIR143	PCNA	BMP6	NTHL1	SIL1	GFM1
C5AR1	FASN	ADCY10	HSPD1	KCNJ2	IL5	HSPA4
ALDH3B1	CASP4	PLAT	CYP1B1	NRG1	PSEN2	PTGS2
CCR7	CD34	TSC1	NOX1	CHCHD10	ARG2	SNCA
MUC1	KRT18	ELN	HP	BECN1	IDO1	IFNG
CANX	CTSG	MBL2	LEP	CLEC4A	DYNLL1	IL6
ADH1A	SLC11A2	BMP2	BLVRB	COQ2	MTR	PON1
FRZB	ODC1	LCN2	NOS1AP	EIF4EBP1	PDIA2	PARK7
EEF2	TNFRSF10B	GLUD1	FARS2	SGK1	MIR34A	GSR
ZFAND1	CHEK1	TNFSF10	HRAS	ANGPT1	AKR1A1	XDH
UBQLN4	SFTPD	DMD	CALCA	SOCS3	OPA1	APP
PKD1	CD69	MCL1	RAC1	UCP1	VARS2	MAPK14
MIR200C	PDLIM4	NOL3	SNAP25	MIR93	SLC1A2	MPO
TNIP1	GH1	CST3	PRKAA2	AIF1	CRHR1	SOD2
SCN4B	LPL	CBS	PRKAA1	IL15	POR	CPT2
IL16	HNF1A	NDUFS8	EPO	TRIM21	PRKG1	NFE2L2
H3C14	SCARB1	CHKA	MSRB2	LTA	TGFB3	TP53
ARNT	PTX3	DDAH2	LOX	NAMPT	KCNJ5	NOS1
CYP19A1	RAD51	NTF3	NDUFB8	MIR29A	BACE1	HMOX1
SDC1	EZH2	ACTB	PDE5A	MFN2	SNTA1	TNF
CACNA2D1	COX15	PRKAB1	CRYAB	CALM2	DRD5	CAT
AQP1	LGALS1	STUB1	EGFR	TIA1	SERPINA3	NOS2
CDC25C	GRIN2A	FCGR2A	RPS27A	RELA	HSPA9	SOD1
ACTN4	VAPB	ITGB2	MDM2	NGFR	SCN2A	LCAT
BSG	ELAVL1	MATR3	THBD	TRAP1	AMPD1	RYR3
LYRM4	HRH1	APOB	NDUFV1	HGF	TNFRSF1B	ISG15
KL	ATR	STK25	CTLA4	GAP43	ITPR1	MAP3K1
ANXA11	PNKP	TLR9	MIR22	MIR433	TSFM	BCR
AVP	GFER	CSF2	MAPK9	SLC6A2	MT-TK	SLC25A1
ABCC3	CDH5	APAF1	NGF	CD4	MIR223	EPHA4
MRAP	MIR24-1	PDYN	IL2	MAPKAPK5	TGFB2	MYO9A
FANCD2	ABCA1	OPRD1	SRC	PENK	UCP3	ACTG1
FIS1	DAXX	TNFAIP3	CREB1	EPRS1	IDH1	CLIC1
PGAM5	CDH2	ABCB1	ATF6	CDH1	CSF1	SLC7A11
CAMKK2	GZMB	TGM2	MIR146A	CFTR	DNM1L	TLR8
CFAP410	CALB2	ACTA1	TLR2	RPS6KA5	MET	NCF4
VIPR1	MUTYH	MIR23A	ATM	PVALB	TSC2	DGKQ
ADRB3	ERCC8	GRB2	SDHD	MRPL44	PLA2G6	IFNAR1
RTN4	DDAH1	HSD17B10	IL1A	CTSB	PGD	MMP8
MIR19A	NDUFS7	MRPS14	NDUFS3	NTS	KCNH2	VHL
FAAH	NDUFS6	MIR132	MT-ATP6	ERBB4	HMOX2	IL2RA
GLA	ERO1A	LTF	MT-CYB	EIF4G1	PPIF	MSH2
PDE4A	DSP	CCL4	CDKN1A	KLF4	EHHADH	C4A
TARS2	NDUFA10	NDUFS2	OSGIN1	CYP2B6	TXNRD2	RAB5A
CX3CR1	SUMO2	BTD	SLC1A3	ACE2	AKR1B1	PLAUR
NOD2	NRAS	IFNA1	ATF4	SESN1	GSTM2	NEIL1
SFTPB	IGF2BP1	RB1	GTPBP3	NRF1	MAP2K3	SPR
LANCL1	CXCL9	SMAD4	RHOA	PECAM1	NGB	LCK
CD38	SLC18A2	MAP2K6	PPARA	KLF2	MMP1	MSRB3
FECH	PIK3C2A	SRXN1	ABL1	GSS	NCF1	GLE1
TPPP3	BCL2L11	LPO	KDR	EIF2AK1	MECP2	TAF15
IL1RAPL2	STK4	HBA1	SPP1	FLT1	NPPB	GFM2
TP53INP1	HNF4A	IRS1	ACAD9	RPS6KB1	SIRT2	SETX
ENC1	ALOX12	SLC17A5	AGT	ADAMTS13	STAT1	AOC3
PEX5	GLS2	KCNQ1	TRPM2	H6PD	ECHS1	GHRL
IKBKG	CFH	HTR2C	GSTT1	FGF2	PRDX2	COL2A1
FYN	F8	ENO1	PIK3CA	GPX2	POLG	TRPV1
ABCG2	DNAJB1	LAMP2	PRDX1	GLRX2	MAPK3	VIP
MIR199A1	TBK1	ITGB1	HMGB1	OSER1	VCAM1	SYK
UCN2	ITIH4	SERPINA1	CLU	GSTM3	HSF1	A2M
CD46	LRPPRC	S100B	PIK3CG	KRIT1	NCF2	ALOX5
KIAA0319L	XRCC1	LOC110973015	CDKN3	SDHAF1	PRNP	CD44
MIR184	TP73	REST	HBB	OPRM1	FOS	IAPP
CXCL2	ANGPT2	PIK3R1	NDUFA12	SESN2	MAOA	PRKCA
GPX5	AOX1	CDC42	SELP	APOH	APOE	SNCAIP
CD28	NEAT1	CXCL12	ATP5F1A	VDAC1	HIF1A	S100A8
YAP1	NME1	DAO	SERPINE1	REN	CACNA1C	NAGS
GADD45B	DES	BAK1	C1QBP	HNRNPA1	CASP8	SST
EIF2AK4	TRPA1	HCRT	PRDX3	ADRB2	LMNA	ATP13A2
NEK1	TGFA	ADORA2A	TXNRD1	NR3C2	XBP1	SLC25A3
HDAC9	MAP3K7	MTHFR	SLC22A5	GSK3B	CRH	DAPK1
ACAD8	EPX	CSF3	MSRB1	PPARGC1A	KRAS	TPO
MIR203A	PLG	BRCA1	AGER	MYC	CAV1	EGF
ADAM10	INSR	GNAS	PRL	ADH5	PON2	MYH7
MT-CO3	RHOD	SIGMAR1	LDLR	HTR1A	BCL2	MSRA
RAG2	GP1BA	IREB2	CTNNB1	FXN	TARDBP	CYP2E1
C3	LGALS3	TGFBR1	TRDN	NPPA	MAPK10	GCH1
HRH2	CYC1	CARS2	CASQ2	PTK2	HSPA1A	ELAC2
VEGFC	BAG3	CALM3	PC	CPT1B	ACE	MAOB
SLC8A1	PARK12	MAP2	CALM1	HLA-DRA	APEX1	PRDX6
MRPS34	STAT4	MIF	ETFB	UGT1A1	OLR1	CYP1A1
FCGR3A	NR1H4	CTSD	SHC1	PRKD1	ESR1	PINK1
IL12B	DNAH8	MAPKAPK3	COMT	CYB5R3	MAP3K5	GPX3
CIITA	MT-ND6	PAH	ANXA5	GPX4	VCP	ACADL
SIAH1	NDUFA9	OXR1	MMP2	GPT	AIFM1	SP1
MIR23B	FCGR2B	CACNB4	TH	FMO3	ICAM1	NOX4
SET	CSK	PXN	SELE	F3	CP	CASP9
MIR92A1	STK24	HTR3A	STAT3	TFRC	SCN5A	PNPT1
MMD	AR	IGF2R	NUDT1	JAK2	HSPB1	CDKN2A
ITGA2	GYG1	CASP7	MT-CO1	MT-TL1	BDNF	PTK2B
TLR5	PRKD2	GSTO2	MIR21	IL1R1	NFKB1	CCL5
PHYH	PPIA	ANG	EIF2S1	MAP2K1	PRDX5	NPM1
HSPG2	CDK4	EPHA3	EIF2AK3	MT-CO2	HBG2	ETS1
PRDM10	TPT1	PTPN22	TNFRSF1A	ATP2A2	CAV3	PRODH
RBP4	COA8	MRPS16	TERT	PLA2G7	TYR	ACO1
DYNC1H1	IRF5	GLUD2	IL13	CD40	KEAP1	EEF1A1
HPRT1	F5	CREBBP	GDNF	MAP2K4	GSTM1	OGDH
SPARC	SCO2	SLC25A13	SLC2A1	GSTO1	AARS2	CPT1A
SELENOK	PKM	SIRT3	FAS	SLC25A20	FOXO1	TPH1
MAPK8IP1	GLO1	GSTA4	SOD3	BCL2L1	PSEN1	GPX1
TFEB	MYH6	IDH2	MB	ACHE	DDIT3	SQSTM1
TAT	MME	TOR1A	MT-ND1	CRAT	GSTP1	ETFDH
HDAC2	FOXM1	DCTN1	SDHA	GCLC	NQO1	HSPA5
VNN1	ACOX2	MIR17	CYP1A2	NFKBIA	HSP90AA1	HADH
MIR142	JAK1	C12orf65	SDHB	SGCB	EDN1	AKT1
GDF15	H19	EPHX1	NR3C1	IL4	TGFB1	INS
SORCS2	NDRG1	TGFBR2	MMP9	UCP2	JUN	IL10
MIR152	PEX11B	BCHE	TXN2	NR4A2	CYBA	ACADVL
SELENOP	ERBB2	ERCC6	OXSR1	EGR1	CXCL8	TXN
ADSL	FKBP5	NFE2L1	HSPA8	IL17A	CRP	CASP3
NEFL	MIR133B	EIF2AK2	C9orf72	EGR1	ALB	G6PD
HPX	TPM1	ADM	GFAP	PRKN	SIRT1	MAPK1
OTC	MIR221	H2AC18	IGF1	TRMT10C	ACADS	SLC6A4
ACADM	IL1B	CYCS	MAPK8	HADHA	LOC110806262

## Sheet: Table S3
Table S3. Summary data-level Mendelian randomization analysis for association between Oxidative stress gene methylations and Multiple sclerosis in discovery stage (we only show the probes with p value after FDR adjustment < 0.05).
probeID	Gene	Beta	SE	OR (95% CI)	P value	P value (HEIDI test)	P value after FDR adjustment	Number of SNPs used in HEIDI test
cg23841361	SELENOP	1.59948	0.185835	4.95 (3.44, 7.13)	7.50179e-18	0.0548447	1.52296e-15	20
cg03078400	SELENOP	2.07173	0.256045	7.94 (4.81, 13.11)	5.90499e-16	0.0167938	1.10437e-13	20
cg02207219	SELENOP	-1.35819	0.168136	0.26 (0.18, 0.36)	6.58687e-16	0.301724	1.22314e-13	10
cg06264679	SELENOP	-2.43596	0.311041	0.09 (0.05, 0.16)	4.81581e-15	0.19907	8.2759e-13	10
cg20900994	SELENOP	3.85438	0.508152	47.2 (17.43, 127.79)	3.32263e-14	0.110243	5.27067e-12	6
cg19325793	SELENOP	-0.325972	0.0430579	0.72 (0.66, 0.79)	3.71693e-14	0.0208158	5.84509e-12	14
cg02532030	SELENOP	0.41566	0.0564781	1.52 (1.36, 1.69)	1.84357e-13	0.0249687	2.77822e-11	20
cg22230640	SELENOP	-0.914135	0.128342	0.4 (0.31, 0.52)	1.05874e-12	0.0167662	1.48685e-10	16
cg09663314	HLA-DRB1	2.71941	0.385385	15.17 (7.13, 32.29)	1.70931e-12	0.0174249	2.37916e-10	20
cg12608306	SELENOP	6.63611	0.943212	762.12 (119.99, 4840.66)	1.98345e-12	0.0744103	2.75584e-10	19
cg26138846	SELENOP	3.08106	0.43953	21.78 (9.2, 51.55)	2.38497e-12	0.634282	3.28459e-10	3
cg02293354	SELENOP	2.0509	0.293393	7.77 (4.37, 13.82)	2.74353e-12	0.0129541	3.75859e-10	20
cg23071186	EIF4EBP1	0.135739	0.019538	1.15 (1.1, 1.19)	3.71941e-12	0.0620637	5.03393e-10	20
cg13903409	SELENOP	1.24468	0.17918	3.47 (2.44, 4.93)	3.74304e-12	0.27233	5.05717e-10	10
cg18274559	SELENOP	3.02496	0.435701	20.59 (8.77, 48.37)	3.84549e-12	0.155752	5.18664e-10	10
cg18685455	SELENOP	-0.177062	0.0258402	0.84 (0.8, 0.88)	7.27309e-12	0.0285126	9.45176e-10	20
cg04891836	EIF4EBP1	0.187907	0.0275613	1.21 (1.14, 1.27)	9.2445e-12	0.225267	1.19149e-09	20
cg07790947	SELENOP	0.982708	0.144725	2.67 (2.01, 3.55)	1.12002e-11	0.0973936	1.4248e-09	7
cg02713832	EIF4EBP1	-0.145037	0.0215151	0.86 (0.83, 0.9)	1.57106e-11	0.0612629	1.98249e-09	20
cg05563595	SELENOP	1.78891	0.266211	5.98 (3.55, 10.08)	1.81887e-11	0.0202345	2.28417e-09	9
cg27226511	EIF4EBP1	0.125928	0.0187678	1.13 (1.09, 1.18)	1.94879e-11	0.0545525	2.4395e-09	20
cg18419045	SELENOP	-3.66684	0.546879	0.03 (0.01, 0.07)	2.01362e-11	0.183695	2.51263e-09	10
cg20962292	SELENOP	0.800991	0.119844	2.23 (1.76, 2.82)	2.3314e-11	0.0995433	2.89992e-09	6
cg10735599	SELENOP	0.539825	0.0813385	1.72 (1.46, 2.01)	3.20615e-11	0.551257	3.93183e-09	12
cg14236957	SELENOP	-1.09504	0.165461	0.33 (0.24, 0.46)	3.63818e-11	0.0182699	4.44772e-09	3
cg19755435	EIF4EBP1	0.251408	0.0380726	1.29 (1.19, 1.39)	4.01897e-11	0.909105	4.89035e-09	20
cg01936707	SELENOP	-1.69198	0.25972	0.18 (0.11, 0.31)	7.28741e-11	0.01564	8.71853e-09	12
cg13810673	EIF4EBP1	0.292963	0.0450231	1.34 (1.23, 1.46)	7.66865e-11	0.510296	9.16065e-09	20
cg24677444	SELENOP	1.20302	0.185956	3.33 (2.31, 4.79)	9.84215e-11	0.0301538	1.14942e-08	10
cg05067717	SELENOP	-3.30904	0.517374	0.04 (0.01, 0.1)	1.59682e-10	0.161995	1.82142e-08	13
cg19321263	SELENOP	-1.06043	0.166411	0.35 (0.25, 0.48)	1.8612e-10	0.0149424	2.11375e-08	4
cg02281167	SELENOP	1.24981	0.196414	3.49 (2.37, 5.13)	1.9763e-10	0.0645986	2.24123e-08	8
cg06812795	SELENOP	-0.916052	0.144322	0.4 (0.3, 0.53)	2.19151e-10	0.0102538	2.47812e-08	5
cg00299736	EIF4EBP1	-0.254204	0.0400736	0.78 (0.72, 0.84)	2.24701e-10	0.0921081	2.53721e-08	20
cg00661399	SELENOP	-2.1873	0.345311	0.11 (0.06, 0.22)	2.38466e-10	0.0421489	2.65759e-08	20
cg07912416	SELENOP	-1.09934	0.174522	0.33 (0.24, 0.47)	2.99262e-10	0.563894	3.29832e-08	10
cg23026024	SELENOP	1.50103	0.238409	4.49 (2.81, 7.16)	3.05316e-10	0.122471	3.3556e-08	6
cg04570735	EIF4EBP1	-0.220759	0.03527	0.8 (0.75, 0.86)	3.87153e-10	0.0306081	4.17885e-08	20
cg18265845	SELENOP	3.14695	0.503696	23.26 (8.67, 62.44)	4.16524e-10	0.018055	4.47125e-08	4
cg11617938	SELENOP	-1.18718	0.190951	0.31 (0.21, 0.44)	5.06209e-10	0.0250736	5.37508e-08	8
cg08498156	SELENOP	1.08481	0.174882	2.96 (2.1, 4.17)	5.5371e-10	0.0210144	5.81641e-08	4
cg19697537	EIF4EBP1	-0.266829	0.0431784	0.77 (0.7, 0.83)	6.42263e-10	0.0154546	6.72857e-08	20
cg24674703	EIF4EBP1	-0.287577	0.0467447	0.75 (0.68, 0.82)	7.64762e-10	0.0492115	7.93763e-08	20
cg10468236	EIF4EBP1	0.252906	0.0411541	1.29 (1.19, 1.4)	7.9791e-10	0.0585714	8.24889e-08	20
cg11261908	DDAH2	3.07336	0.502361	21.61 (8.07, 57.86)	9.48554e-10	0.102721	9.51749e-08	11
cg02429905	SELENOP	-3.80749	0.62415	0.02 (0.01, 0.08)	1.05883e-09	0.0242492	1.0543e-07	14
cg04616529	EIF4EBP1	0.679714	0.112019	1.97 (1.58, 2.46)	1.2964e-09	0.130902	1.26869e-07	20
cg12785643	SELENOP	-1.39418	0.229742	0.25 (0.16, 0.39)	1.29122e-09	0.0252596	1.26869e-07	5
cg03100814	SELENOP	-3.14742	0.522301	0.04 (0.02, 0.12)	1.67995e-09	0.0996588	1.63131e-07	20
cg25600103	SELENOP	2.24776	0.373767	9.47 (4.55, 19.69)	1.81225e-09	0.0134472	1.75326e-07	11
cg00621943	SELENOP	3.28001	0.547367	26.58 (9.09, 77.7)	2.06836e-09	0.216657	1.99364e-07	4
cg13464738	SELENOP	0.401819	0.0673958	1.49 (1.31, 1.71)	2.49041e-09	0.0667751	2.37705e-07	3
cg13083523	SELENOP	1.20813	0.202809	3.35 (2.25, 4.98)	2.5692e-09	0.117477	2.4463e-07	4
cg03337084	SELENOP	2.8296	0.475377	16.94 (6.67, 43.01)	2.64333e-09	0.0211471	2.51383e-07	11
cg11975790	SELENOP	-1.95397	0.328511	0.14 (0.07, 0.27)	2.71512e-09	0.0540196	2.57585e-07	8
cg05436760	AGER	2.31179	0.389102	10.09 (4.71, 21.64)	2.82718e-09	0.0206986	2.66602e-07	16
cg01787834	SELENOP	3.07029	0.518396	21.55 (7.8, 59.52)	3.16767e-09	0.421265	2.96215e-07	6
cg13829635	SELENOP	1.91772	0.324464	6.81 (3.6, 12.85)	3.41194e-09	0.141464	3.17541e-07	13
cg23760103	DDAH2	3.2908	0.556918	26.86 (9.02, 80.03)	3.44299e-09	0.0141853	3.18916e-07	20
cg00587922	SELENOP	3.05577	0.517694	21.24 (7.7, 58.58)	3.57693e-09	0.0174328	3.30542e-07	6
cg18064475	SELENOP	1.94101	0.328908	6.97 (3.66, 13.27)	3.60481e-09	0.341523	3.32725e-07	12
cg06893296	SELENOP	1.18403	0.200851	3.27 (2.2, 4.84)	3.74507e-09	0.0527427	3.44859e-07	6
cg22158175	SELENOP	1.12286	0.190707	3.07 (2.12, 4.47)	3.9115e-09	0.0811174	3.59762e-07	14
cg01220720	SELENOP	5.18763	0.882513	179.04 (31.75, 1009.65)	4.14642e-09	0.0121905	3.80476e-07	11
cg03506372	EIF4EBP1	-0.355712	0.0605975	0.7 (0.62, 0.79)	4.3558e-09	0.0590866	3.9922e-07	15
cg21864378	SELENOP	-1.18928	0.202967	0.3 (0.2, 0.45)	4.64382e-09	0.0279526	4.24625e-07	3
cg23186098	SELENOP	-2.52534	0.431062	0.08 (0.03, 0.19)	4.6729e-09	0.0150271	4.26289e-07	10
cg02252769	SELENOP	-2.40868	0.41286	0.09 (0.04, 0.2)	5.40686e-09	0.100165	4.88694e-07	15
cg07979747	SELENOP	-1.34155	0.231884	0.26 (0.17, 0.41)	7.23299e-09	0.412998	6.46293e-07	5
cg25204543	BACH2	0.379226	0.0656203	1.46 (1.28, 1.66)	7.51021e-09	0.177538	6.64247e-07	10
cg14130459	EIF4EBP1	0.375289	0.0649964	1.46 (1.28, 1.65)	7.7414e-09	0.0232212	6.82384e-07	11
cg18477569	BACH2	0.100923	0.01752	1.11 (1.07, 1.14)	8.38958e-09	0.0485422	7.31294e-07	20
cg26033526	SELENOP	0.396879	0.0693044	1.49 (1.3, 1.7)	1.0246e-08	0.0905942	8.85233e-07	12
cg16171137	SELENOP	0.981568	0.171413	2.67 (1.91, 3.73)	1.02624e-08	0.017166	8.8567e-07	5
cg20380424	SELENOP	2.00695	0.352833	7.44 (3.73, 14.86)	1.28454e-08	0.121703	1.09295e-06	3
cg03321319	MAPK1	-0.288888	0.0508254	0.75 (0.68, 0.83)	1.31638e-08	0.611502	1.11399e-06	20
cg14622996	SELENOP	1.00729	0.177909	2.74 (1.93, 3.88)	1.49758e-08	0.430845	1.26053e-06	5
cg08619515	EIF4EBP1	-0.371997	0.0659427	0.69 (0.61, 0.78)	1.68847e-08	0.0438535	1.41059e-06	20
cg04738877	EIF4EBP1	0.554259	0.0985458	1.74 (1.43, 2.11)	1.86177e-08	0.10329	1.55116e-06	19
cg26105232	IL2RA	-0.950151	0.168953	0.39 (0.28, 0.54)	1.86861e-08	0.145772	1.55116e-06	10
cg04019983	MICB	-0.771323	0.137519	0.46 (0.35, 0.61)	2.03691e-08	0.0208513	1.68196e-06	12
cg04554928	SELENOP	1.4876	0.265195	4.43 (2.63, 7.44)	2.02935e-08	0.0415896	1.68196e-06	6
cg01667634	SELENOP	-1.14951	0.205002	0.32 (0.21, 0.47)	2.05452e-08	0.296345	1.69472e-06	3
cg05420994	SELENOP	1.05871	0.189174	2.88 (1.99, 4.18)	2.18746e-08	0.0389427	1.79613e-06	13
cg27587935	SELENOP	1.33266	0.23848	3.79 (2.38, 6.05)	2.29501e-08	0.0441592	1.87728e-06	7
cg06259934	EIF4EBP1	-0.312855	0.0560082	0.73 (0.66, 0.82)	2.32531e-08	0.0498266	1.90008e-06	20
cg02769614	SELENOP	-0.358955	0.064562	0.7 (0.62, 0.79)	2.70005e-08	0.0137263	2.18128e-06	11
cg22994781	SELENOP	0.39329	0.0709858	1.48 (1.29, 1.7)	3.01777e-08	0.0247776	2.42545e-06	13
cg13199577	SELENOP	-1.46477	0.26523	0.23 (0.14, 0.39)	3.33952e-08	0.0247537	2.66763e-06	4
cg26863842	SELENOP	0.449106	0.0813834	1.57 (1.34, 1.84)	3.42096e-08	0.0635756	2.7299e-06	4
cg25395188	EIF4EBP1	-0.436451	0.0794511	0.65 (0.55, 0.76)	3.94427e-08	0.056874	3.09704e-06	12
cg23817343	SELENOP	3.31782	0.604826	27.6 (8.43, 90.31)	4.12115e-08	0.969302	3.2157e-06	4
cg09904051	SELENOP	0.459334	0.0837688	1.58 (1.34, 1.87)	4.17323e-08	0.0136603	3.2411e-06	12
cg01255458	SELENOP	0.526049	0.096173	1.69 (1.4, 2.04)	4.50488e-08	0.095263	3.46094e-06	11
cg12951348	SELENOP	-2.48956	0.456212	0.08 (0.03, 0.2)	4.84162e-08	0.100683	3.7015e-06	3
cg01140214	SELENOP	-0.519386	0.0951999	0.59 (0.49, 0.72)	4.87691e-08	0.0183966	3.72485e-06	12
cg21697794	SELENOP	1.36124	0.251097	3.9 (2.38, 6.38)	5.92025e-08	0.130405	4.45657e-06	5
cg22510079	SELENOP	1.29771	0.239505	3.66 (2.29, 5.85)	6.01685e-08	0.323205	4.52494e-06	8
cg11884274	SELENOP	-0.54257	0.100346	0.58 (0.48, 0.71)	6.40906e-08	0.280098	4.80606e-06	4
cg14597739	SELENOP	0.928226	0.171822	2.53 (1.81, 3.54)	6.58033e-08	0.116096	4.897e-06	5
cg09233782	EIF4EBP1	-0.349427	0.0647313	0.71 (0.62, 0.8)	6.73448e-08	0.045668	5.00222e-06	20
cg09615020	SELENOP	-2.94466	0.545563	0.05 (0.02, 0.15)	6.7586e-08	0.041683	5.01538e-06	3
cg12663302	SELENOP	-1.15429	0.213928	0.32 (0.21, 0.48)	6.82573e-08	0.0351623	5.05831e-06	5
cg08452456	EIF4EBP1	0.272058	0.0504579	1.31 (1.19, 1.45)	6.97587e-08	0.100499	5.13898e-06	20
cg03829839	CDK4	-0.335063	0.0622193	0.72 (0.63, 0.81)	7.23642e-08	0.0901699	5.2997e-06	20
cg02357491	SELENOP	0.659203	0.122607	1.93 (1.52, 2.46)	7.59262e-08	0.0409672	5.54502e-06	8
cg01687878	EIF4EBP1	0.157959	0.0293853	1.17 (1.11, 1.24)	7.63885e-08	0.109534	5.56252e-06	20
cg24718015	STAT3	0.385967	0.0718058	1.47 (1.28, 1.69)	7.65208e-08	0.242569	5.56252e-06	16
cg09253762	EIF4EBP1	0.374474	0.0697994	1.45 (1.27, 1.67)	8.09483e-08	0.186177	5.85721e-06	20
cg10990170	SELENOP	2.35334	0.439998	10.52 (4.44, 24.92)	8.86741e-08	0.414933	6.39261e-06	3
cg01771651	SELENOP	0.808795	0.151351	2.25 (1.67, 3.02)	9.10061e-08	0.0159214	6.5547e-06	7
cg16385684	SELENOP	-1.07927	0.20201	0.34 (0.23, 0.5)	9.15964e-08	0.0377671	6.59116e-06	8
cg02818451	SELENOP	-1.24765	0.234224	0.29 (0.18, 0.45)	9.99826e-08	0.0963833	7.14215e-06	4
cg13064679	SELENOP	2.27023	0.426462	9.68 (4.2, 22.33)	1.01843e-07	0.505383	7.24206e-06	8
cg20761498	SELENOP	-0.0803991	0.015132	0.92 (0.9, 0.95)	1.07733e-07	0.283607	7.65392e-06	18
cg17983217	DDAH2	-0.56675	0.107019	0.57 (0.46, 0.7)	1.18515e-07	0.0115384	8.35933e-06	5
cg12734449	SELENOP	1.6544	0.312495	5.23 (2.83, 9.65)	1.19566e-07	0.602888	8.42589e-06	3
cg02795981	EIF4EBP1	-0.395125	0.0746431	0.67 (0.58, 0.78)	1.19984e-07	0.949909	8.44011e-06	20
cg10416593	TYMP	-0.143449	0.0271207	0.87 (0.82, 0.91)	1.22794e-07	0.0134975	8.60691e-06	20
cg16587961	SELENOP	0.371414	0.0704232	1.45 (1.26, 1.66)	1.33458e-07	0.0175702	9.2879e-06	7
cg18267047	SELENOP	1.20528	0.230124	3.34 (2.13, 5.24)	1.62732e-07	0.419189	1.12453e-05	3
cg02776313	TYMP	-0.14641	0.0279615	0.86 (0.82, 0.91)	1.63977e-07	0.032984	1.12915e-05	20
cg20008734	EIF4EBP1	0.19069	0.0365534	1.21 (1.13, 1.3)	1.82091e-07	0.541064	1.24404e-05	11
cg17833746	STAT3	0.44598	0.0855775	1.56 (1.32, 1.85)	1.87404e-07	0.25132	1.27368e-05	15
cg19809077	SELENOP	0.894154	0.171601	2.45 (1.75, 3.42)	1.88177e-07	0.100704	1.27451e-05	3
cg12969734	SCO2	-0.141372	0.0272842	0.87 (0.82, 0.92)	2.2016e-07	0.0291455	1.48216e-05	20
cg17985854	EIF4EBP1	-0.0882157	0.0170314	0.92 (0.89, 0.95)	2.22388e-07	0.307141	1.49588e-05	20
cg07644039	EIF4EBP1	0.659153	0.127767	1.93 (1.5, 2.48)	2.4824e-07	0.0433387	1.66406e-05	20
cg06046490	EIF4EBP1	0.225351	0.0437321	1.25 (1.15, 1.36)	2.56353e-07	0.518428	1.71189e-05	11
cg21745287	EIF4EBP1	0.091442	0.0177491	1.1 (1.06, 1.13)	2.57836e-07	0.036555	1.71663e-05	20
cg08176694	EIF4EBP1	0.261841	0.0508922	1.3 (1.18, 1.44)	2.67509e-07	0.201875	1.775e-05	20
cg13010344	EIF4EBP1	0.111281	0.0216452	1.12 (1.07, 1.17)	2.73084e-07	0.0213463	1.81046e-05	20
cg19729369	SELENOP	-0.537121	0.105007	0.58 (0.48, 0.72)	3.136e-07	0.0619895	2.06683e-05	8
cg00493341	EIF4EBP1	-0.142893	0.0279574	0.87 (0.82, 0.92)	3.20287e-07	0.0202889	2.10207e-05	20
cg15852826	SELENOP	-1.08967	0.213345	0.34 (0.22, 0.51)	3.26401e-07	0.277576	2.13279e-05	3
cg08596817	EIF4EBP1	0.261307	0.0512025	1.3 (1.17, 1.44)	3.33593e-07	0.292748	2.17482e-05	8
cg06753439	SELENOP	0.419501	0.0827004	1.52 (1.29, 1.79)	3.92551e-07	0.110194	2.54713e-05	20
cg08060195	SELENOP	-0.435246	0.0858215	0.65 (0.55, 0.77)	3.94634e-07	0.0749735	2.55787e-05	4
cg12912872	EIF4EBP1	-0.236339	0.0467592	0.79 (0.72, 0.87)	4.31789e-07	0.247138	2.77956e-05	5
cg02203224	EIF4EBP1	0.170725	0.0339053	1.19 (1.11, 1.27)	4.76945e-07	0.0528348	3.061e-05	20
cg10277195	SELENOP	-0.610039	0.12205	0.54 (0.43, 0.69)	5.78522e-07	0.0107328	3.64427e-05	3
cg17332198	EIF4EBP1	0.437763	0.0876356	1.55 (1.3, 1.84)	5.87569e-07	0.273746	3.69829e-05	20
cg01309328	SELENOP	0.308394	0.0618342	1.36 (1.21, 1.54)	6.11874e-07	0.0341165	3.82794e-05	18
cg00376283	EIF4EBP1	-0.217971	0.043934	0.8 (0.74, 0.88)	7.00127e-07	0.034508	4.36816e-05	20
cg02010152	SELENOP	-0.330206	0.0665888	0.72 (0.63, 0.82)	7.0901e-07	0.278652	4.42006e-05	12
cg00124375	DDAH2	-0.57223	0.115425	0.56 (0.45, 0.71)	7.13731e-07	0.65393	4.43309e-05	3
cg01046905	SELENOP	0.167719	0.0338311	1.18 (1.11, 1.26)	7.13929e-07	0.0106645	4.43309e-05	20
cg18335931	EIF4EBP1	-0.330004	0.0665913	0.72 (0.63, 0.82)	7.20819e-07	0.0185756	4.47233e-05	20
cg19495308	SELENOP	-0.650783	0.132117	0.52 (0.4, 0.68)	8.40119e-07	0.208927	5.16752e-05	4
cg02732509	EIF4EBP1	-0.193092	0.0395646	0.82 (0.76, 0.89)	1.05853e-06	0.0140093	6.4489e-05	20
cg00180097	SELENOP	0.568444	0.116964	1.77 (1.4, 2.22)	1.17396e-06	0.183463	7.08197e-05	4
cg24713529	SCO2	-0.301146	0.062034	0.74 (0.66, 0.84)	1.2067e-06	0.188624	7.25159e-05	12
cg10970124	SELENOP	0.677021	0.140496	1.97 (1.49, 2.59)	1.44436e-06	0.360126	8.60717e-05	4
cg15174951	SELENOP	-0.709003	0.147161	0.49 (0.37, 0.66)	1.45088e-06	0.0363031	8.62635e-05	3
cg18345115	PDE4A	-0.576455	0.119682	0.56 (0.44, 0.71)	1.46072e-06	0.215135	8.65855e-05	15
cg21868191	EIF4EBP1	0.209469	0.0434923	1.23 (1.13, 1.34)	1.46295e-06	0.0422563	8.66526e-05	20
cg11901544	SELENOP	-0.568768	0.118149	0.57 (0.45, 0.71)	1.4795e-06	0.512816	8.75002e-05	6
cg12036303	SELENOP	0.826682	0.171829	2.29 (1.63, 3.2)	1.50122e-06	0.0494457	8.86513e-05	4
cg10672416	EIF4EBP1	-0.233559	0.0485695	0.79 (0.72, 0.87)	1.51873e-06	0.0408133	8.96178e-05	20
cg24768187	SELENOP	0.622206	0.129793	1.86 (1.44, 2.4)	1.63633e-06	0.76877	9.60509e-05	4
cg03108070	SELENOP	0.564171	0.117922	1.76 (1.4, 2.22)	1.71625e-06	0.0230517	0.000100516	15
cg08457495	EIF4EBP1	-0.44435	0.0931225	0.64 (0.53, 0.77)	1.82704e-06	0.284831	0.000106527	20
cg22940798	SELENOP	-0.42442	0.0890126	0.65 (0.55, 0.78)	1.85979e-06	0.201406	0.000108275	6
cg21440587	SELENOP	-0.672414	0.141124	0.51 (0.39, 0.67)	1.89134e-06	0.210061	0.000109704	5
cg15993458	SELENOP	-0.277904	0.0586554	0.76 (0.68, 0.85)	2.15936e-06	0.0290305	0.000123694	7
cg05643964	EIF4EBP1	-0.168352	0.0355912	0.85 (0.79, 0.91)	2.2433e-06	0.288963	0.000128222	20
cg03330490	EIF4EBP1	-0.3022	0.0640229	0.74 (0.65, 0.84)	2.35634e-06	0.341546	0.000133901	20
cg02715072	SELENOP	0.384715	0.0817739	1.47 (1.25, 1.72)	2.54347e-06	0.0415005	0.000143909	3
cg17753789	EIF4EBP1	-0.493209	0.104858	0.61 (0.5, 0.75)	2.55626e-06	0.748433	0.000144437	12
cg01789501	VCAM1	0.642832	0.136759	1.9 (1.45, 2.49)	2.59569e-06	0.958666	0.00014586	4
cg09757525	SELENOP	0.290073	0.0617297	1.34 (1.18, 1.51)	2.61325e-06	0.235381	0.000146273	19
cg16186435	SELENOP	0.364126	0.0777901	1.44 (1.24, 1.68)	2.85644e-06	0.158913	0.00015909	9
cg27213800	SELENOP	-0.601303	0.128599	0.55 (0.43, 0.71)	2.92807e-06	0.0436809	0.000162732	13
cg10088320	SELENOP	-0.50605	0.108246	0.6 (0.49, 0.75)	2.93937e-06	0.050265	0.000163244	4
cg13403689	SELENOP	-0.287733	0.0615985	0.75 (0.66, 0.85)	2.99583e-06	0.0586396	0.000166262	7
cg01381613	EIF4EBP1	0.458973	0.0983633	1.58 (1.3, 1.92)	3.06965e-06	0.0146473	0.000170239	7
cg01792666	EIF4EBP1	-0.339119	0.0727334	0.71 (0.62, 0.82)	3.12398e-06	0.247921	0.000173129	20
cg02966332	EIF4EBP1	-0.107014	0.0229785	0.9 (0.86, 0.94)	3.20656e-06	0.0366841	0.000176706	20
cg12659606	SELENOP	-0.830959	0.178744	0.44 (0.31, 0.62)	3.33726e-06	0.977146	0.00018365	3
cg11824827	EIF4EBP1	-0.338572	0.0729279	0.71 (0.62, 0.82)	3.44113e-06	0.417665	0.000188572	17
cg03495660	EIF4EBP1	0.277297	0.0597378	1.32 (1.17, 1.48)	3.45216e-06	0.0642704	0.000189003	20
cg14251267	EIF4EBP1	0.142958	0.0308606	1.15 (1.09, 1.23)	3.61472e-06	0.0274848	0.000197119	20
cg16427983	EIF4EBP1	-0.311769	0.0673495	0.73 (0.64, 0.84)	3.67224e-06	0.0420167	0.000200117	20
cg07616394	EIF4EBP1	-0.324459	0.0701225	0.72 (0.63, 0.83)	3.7094e-06	0.0143359	0.000202001	16
cg01567482	SELENOP	0.198361	0.0430683	1.22 (1.12, 1.33)	4.11026e-06	0.465612	0.000222286	20
cg09743950	ITGAM	-0.345001	0.0749773	0.71 (0.61, 0.82)	4.19658e-06	0.0107376	0.000226329	13
cg08151204	SELENOP	0.474495	0.103878	1.61 (1.31, 1.97)	4.92855e-06	0.151402	0.000263629	5
cg17997279	EIF4EBP1	-0.483728	0.105945	0.62 (0.5, 0.76)	4.9749e-06	0.0231361	0.000265926	6
cg08998192	SELENOP	-0.350632	0.0768648	0.7 (0.61, 0.82)	5.07478e-06	0.180553	0.000270711	8
cg21939215	EIF4EBP1	-0.558017	0.122445	0.57 (0.45, 0.73)	5.18154e-06	0.097122	0.000275982	6
cg19728936	EIF4EBP1	0.25816	0.0569255	1.29 (1.16, 1.45)	5.75906e-06	0.203982	0.000303904	20
cg17436506	EIF4EBP1	0.395423	0.0872437	1.49 (1.25, 1.76)	5.83181e-06	0.101732	0.000306916	20
cg17382048	EIF4EBP1	-0.334599	0.0738567	0.72 (0.62, 0.83)	5.88775e-06	0.13025	0.000309652	7
cg11105358	SELENOP	-0.0839519	0.0185691	0.92 (0.89, 0.95)	6.15299e-06	0.135219	0.000323385	20
cg01176363	EIF4EBP1	-0.122804	0.0271727	0.88 (0.84, 0.93)	6.20222e-06	0.334619	0.000325536	20
cg15656257	EIF4EBP1	-0.401717	0.0889116	0.67 (0.56, 0.8)	6.2379e-06	0.579975	0.000327189	20
cg21849932	EIF4EBP1	-0.129092	0.0285862	0.88 (0.83, 0.93)	6.30546e-06	0.100715	0.000330291	20
cg02622133	EIF4EBP1	-0.430712	0.0954805	0.65 (0.54, 0.78)	6.4525e-06	0.653356	0.000337767	19
cg16209860	EIF4EBP1	0.356119	0.0792318	1.43 (1.22, 1.67)	6.96844e-06	0.416191	0.000364045	10
cg22341471	EIF4EBP1	-0.289179	0.06439	0.75 (0.66, 0.85)	7.08691e-06	0.0377306	0.000369741	20
cg22142142	EIF4EBP1	-0.0554444	0.0123551	0.95 (0.92, 0.97)	7.20362e-06	0.0146112	0.00037558	20
cg00487187	EIF4EBP1	-0.3556	0.0792594	0.7 (0.6, 0.82)	7.23928e-06	0.0798168	0.000377188	19
cg07660236	SELENOP	-0.129976	0.0289808	0.88 (0.83, 0.93)	7.29502e-06	0.166656	0.000379841	20
cg18902930	EIF4EBP1	-0.687907	0.153579	0.5 (0.37, 0.68)	7.49333e-06	0.227434	0.000388103	11
cg07289335	SELENOP	-0.303968	0.0679307	0.74 (0.65, 0.84)	7.65292e-06	0.110704	0.000396107	16
cg21488066	SELENOP	-0.127119	0.0284139	0.88 (0.83, 0.93)	7.68278e-06	0.690234	0.000397128	20
cg06226150	EIF4EBP1	-0.341711	0.0764836	0.71 (0.61, 0.83)	7.90409e-06	0.178351	0.000408298	11
cg19215199	EIF4EBP1	-0.526375	0.117991	0.59 (0.47, 0.74)	8.15242e-06	0.333864	0.000420849	19
cg03328639	EIF4EBP1	-0.336211	0.0753966	0.71 (0.62, 0.83)	8.22529e-06	0.27454	0.000424331	20
cg04537282	EIF4EBP1	-0.508851	0.114207	0.6 (0.48, 0.75)	8.36903e-06	0.369253	0.000430048	4
cg24883498	EIF4EBP1	-0.376953	0.0847397	0.69 (0.58, 0.81)	8.65272e-06	0.0314621	0.000442883	14
cg08215318	EIF4EBP1	0.321603	0.0723331	1.38 (1.2, 1.59)	8.74277e-06	0.0711852	0.000446908	10
cg04073296	SELENOP	0.294072	0.0662326	1.34 (1.18, 1.53)	8.99645e-06	0.0648741	0.000459276	12
cg06950634	EIF4EBP1	0.51948	0.117295	1.68 (1.34, 2.12)	9.4742e-06	0.0532004	0.000482408	8
cg10296973	SELENOP	0.110246	0.0248987	1.12 (1.06, 1.17)	9.52037e-06	0.219014	0.000484445	6
cg11654620	TYMP	-0.426209	0.0962986	0.65 (0.54, 0.79)	9.60348e-06	0.491072	0.000488356	5
cg10518572	EIF4EBP1	-0.112696	0.0254837	0.89 (0.85, 0.94)	9.76624e-06	0.0646608	0.00049599	20
cg17271145	PDE4A	0.398375	0.0900964	1.49 (1.25, 1.78)	9.79509e-06	0.0743315	0.000496168	16
cg20844262	EIF4EBP1	0.337458	0.0764081	1.4 (1.21, 1.63)	1.00302e-05	0.626377	0.000507751	14
cg26562417	EIF4EBP1	0.513106	0.116219	1.67 (1.33, 2.1)	1.0102e-05	0.742633	0.000511052	14
cg18342026	SELENOP	0.597825	0.135599	1.82 (1.39, 2.37)	1.0396e-05	0.016461	0.000524911	6
cg20934520	EIF4EBP1	-0.07917	0.0179716	0.92 (0.89, 0.96)	1.05648e-05	0.252653	0.00053275	20
cg04830471	EIF4EBP1	-0.303648	0.0689756	0.74 (0.64, 0.84)	1.07133e-05	0.0228622	0.000539196	8
cg06907708	EIF4EBP1	-0.426403	0.0970607	0.65 (0.54, 0.79)	1.11716e-05	0.0210485	0.000561182	20
cg24111025	SELENOP	0.483766	0.1104	1.62 (1.31, 2.01)	1.17637e-05	0.731741	0.000589413	9
cg03426762	SELENOP	0.2987	0.0683261	1.35 (1.18, 1.54)	1.23289e-05	0.506161	0.000616548	5
cg17494781	SELENOP	-0.66093	0.151698	0.52 (0.38, 0.7)	1.31937e-05	0.693141	0.000655609	4
cg27473871	EIF4EBP1	0.276307	0.0634601	1.32 (1.16, 1.49)	1.33664e-05	0.0181898	0.000663774	20
cg19214707	SELENOP	-0.0777769	0.0179305	0.93 (0.89, 0.96)	1.43989e-05	0.168609	0.000713237	20
cg10202727	EIF4EBP1	0.433246	0.0999188	1.54 (1.27, 1.88)	1.45113e-05	0.118693	0.000717898	5
cg10395934	EIF4EBP1	0.29505	0.0681636	1.34 (1.18, 1.54)	1.50088e-05	0.0115687	0.00074204	16
cg21771125	SELENOP	-0.39818	0.0921216	0.67 (0.56, 0.8)	1.54389e-05	0.881592	0.000761386	3
cg00876273	EIF4EBP1	-0.401438	0.0931204	0.67 (0.56, 0.8)	1.62546e-05	0.336364	0.000799095	11
cg08370546	SELENOP	-0.115321	0.026766	0.89 (0.85, 0.94)	1.64372e-05	0.0676658	0.000807062	20
cg25560247	SELENOP	0.753423	0.175256	2.12 (1.51, 2.99)	1.71575e-05	0.220299	0.000840845	4
cg01693662	SELENOP	-0.504236	0.117395	0.6 (0.48, 0.76)	1.74538e-05	0.0410423	0.000854299	7
cg05553348	EIF4EBP1	-0.109979	0.0256348	0.9 (0.85, 0.94)	1.78476e-05	0.109099	0.000871938	20
cg20980653	SELENOP	0.268296	0.0625555	1.31 (1.16, 1.48)	1.79542e-05	0.0135549	0.0008766	7
cg01764713	EIF4EBP1	-0.334014	0.0779526	0.72 (0.61, 0.83)	1.82878e-05	0.499776	0.000891779	10
cg16508068	EIF4EBP1	-0.412622	0.096601	0.66 (0.55, 0.8)	1.94249e-05	0.208487	0.000943703	12
cg08215366	SELENOP	-0.088817	0.0208103	0.92 (0.88, 0.95)	1.97284e-05	0.266628	0.000957855	20
cg14026451	CYP21A2	0.56013	0.131543	1.75 (1.35, 2.27)	2.06125e-05	0.118866	0.000994006	4
cg25408620	SELENOP	0.142609	0.0334993	1.15 (1.08, 1.23)	2.07123e-05	0.091256	0.000995755	20
cg22967080	EIF4EBP1	-0.270208	0.0635346	0.76 (0.67, 0.86)	2.10998e-05	0.478035	0.00101252	10
cg24898914	SELENOP	0.514449	0.121077	1.67 (1.32, 2.12)	2.14774e-05	0.432824	0.00103001	6
cg16006841	SELENOP	0.0629654	0.0148226	1.06 (1.03, 1.1)	2.15761e-05	0.147699	0.00103348	20
cg06060754	SELENOP	0.0644529	0.015175	1.07 (1.04, 1.1)	2.16352e-05	0.100694	0.00103568	20
cg05805236	EIF4EBP1	-0.0629201	0.0148235	0.94 (0.91, 0.97)	2.18968e-05	0.0327802	0.00104628	20
cg20497026	EIF4EBP1	-0.605286	0.142721	0.55 (0.41, 0.72)	2.22471e-05	0.505738	0.00106108	4
cg17603988	SELENOP	-0.147368	0.0347732	0.86 (0.81, 0.92)	2.25527e-05	0.0211888	0.00107369	20
cg27068330	EIF4EBP1	-0.0697407	0.0164665	0.93 (0.9, 0.96)	2.28244e-05	0.0480553	0.00108465	20
cg27193345	SELENOP	-0.435854	0.103257	0.65 (0.53, 0.79)	2.43178e-05	0.373442	0.00115282	4
cg25703784	SELENOP	0.333854	0.0791527	1.4 (1.2, 1.63)	2.46641e-05	0.270481	0.00116853	4
cg17261708	SELENOP	0.0885045	0.0209853	1.09 (1.05, 1.14)	2.47085e-05	0.365955	0.00116993	20
cg00478442	SELENOP	0.363269	0.086151	1.44 (1.21, 1.7)	2.47951e-05	0.112843	0.00117332	3
cg23932846	SELENOP	0.868309	0.206084	2.38 (1.59, 3.57)	2.51577e-05	0.441945	0.00118904	10
cg18221076	SELENOP	0.598043	0.141976	1.82 (1.38, 2.4)	2.52803e-05	0.0856303	0.00119412	5
cg21448535	SELENOP	0.620377	0.147309	1.86 (1.39, 2.48)	2.5381e-05	0.0497866	0.00119743	6
cg24731111	CACNA1S	-0.502749	0.119526	0.6 (0.48, 0.76)	2.59707e-05	0.351072	0.00122011	16
cg17506061	EIF4EBP1	0.147303	0.0350257	1.16 (1.08, 1.24)	2.60415e-05	0.378283	0.0012227	20
cg25975805	EIF4EBP1	-0.163818	0.0390289	0.85 (0.79, 0.92)	2.70047e-05	0.0881981	0.00126565	20
cg01462727	EIF4EBP1	0.139691	0.0332867	1.15 (1.08, 1.23)	2.70952e-05	0.0209429	0.00126838	20
cg25492364	EIF4EBP1	-0.208658	0.0498134	0.81 (0.74, 0.89)	2.80447e-05	0.0370941	0.00131047	20
cg01624173	EIF4EBP1	-0.0586809	0.0140114	0.94 (0.92, 0.97)	2.81302e-05	0.141525	0.00131369	20
cg02426414	EIF4EBP1	-0.221932	0.0530066	0.8 (0.72, 0.89)	2.82816e-05	0.029012	0.00131919	20
cg27183007	SELENOP	-0.123088	0.0294168	0.88 (0.83, 0.94)	2.8608e-05	0.307461	0.00133045	20
cg06902929	SELENOP	0.72645	0.173636	2.07 (1.47, 2.91)	2.8674e-05	0.0107811	0.00133194	8
cg18626323	SELENOP	-0.308268	0.0736805	0.73 (0.64, 0.85)	2.86616e-05	0.019419	0.00133194	9
cg19542346	CDK4	0.462469	0.110629	1.59 (1.28, 1.97)	2.91056e-05	0.276426	0.0013472	20
cg23120848	SELENOP	0.439838	0.105213	1.55 (1.26, 1.91)	2.90902e-05	0.0611863	0.0013472	5
cg19468946	EIF4EBP1	-0.124343	0.0298046	0.88 (0.83, 0.94)	3.02e-05	0.0860259	0.00139292	20
cg07539927	EIF4EBP1	-0.20645	0.0495611	0.81 (0.74, 0.9)	3.10587e-05	0.242607	0.00142915	20
cg10671054	EIF4EBP1	-0.524698	0.126017	0.59 (0.46, 0.76)	3.13116e-05	0.066984	0.00143995	3
cg07018107	EIF4EBP1	0.0743544	0.0178586	1.08 (1.04, 1.12)	3.13404e-05	0.011833	0.00144043	20
cg02407372	SELENOP	-0.170275	0.0410416	0.84 (0.78, 0.91)	3.34177e-05	0.584074	0.00153211	20
cg07392085	SELENOP	0.162606	0.0392182	1.18 (1.09, 1.27)	3.38045e-05	0.88488	0.00154733	20
cg04742282	SELENOP	-0.149264	0.0361225	0.86 (0.8, 0.92)	3.59364e-05	0.0717651	0.00163821	20
cg27300045	EIF4EBP1	0.192339	0.0466079	1.21 (1.11, 1.33)	3.67927e-05	0.010136	0.0016753	20
cg10222823	SELENOP	0.41087	0.0996275	1.51 (1.24, 1.83)	3.72248e-05	0.109113	0.00169399	7
cg23916646	SELENOP	-0.565398	0.137174	0.57 (0.43, 0.74)	3.75971e-05	0.0205918	0.00170993	4
cg19844653	SELENOP	-0.239971	0.0582261	0.79 (0.7, 0.88)	3.76643e-05	0.393424	0.001712	17
cg11010140	EIF4EBP1	0.211689	0.0513948	1.24 (1.12, 1.37)	3.80722e-05	0.369069	0.00172954	13
cg26365553	EIF4EBP1	0.213544	0.0519016	1.24 (1.12, 1.37)	3.88183e-05	0.5881	0.00176139	20
cg24875484	SELENOP	-0.819337	0.199273	0.44 (0.3, 0.65)	3.92881e-05	0.019276	0.00178167	8
cg25547248	SELENOP	0.179172	0.0435844	1.2 (1.1, 1.3)	3.94096e-05	0.537368	0.00178615	20
cg15666071	SELENOP	-0.161439	0.0392848	0.85 (0.79, 0.92)	3.96585e-05	0.190484	0.00179639	20
cg14957089	EIF4EBP1	-0.635453	0.155011	0.53 (0.39, 0.72)	4.14217e-05	0.680096	0.00187085	4
cg19759064	SELENOP	-0.174825	0.0427683	0.84 (0.77, 0.91)	4.35639e-05	0.0926498	0.00196195	20
cg08705882	EIF4EBP1	0.280563	0.0689018	1.32 (1.16, 1.52)	4.66255e-05	0.139824	0.00208903	18
cg04630273	EIF4EBP1	0.222949	0.0547546	1.25 (1.12, 1.39)	4.66543e-05	0.0890157	0.00208913	20
cg01511356	SELENOP	-0.209903	0.0515842	0.81 (0.73, 0.9)	4.71903e-05	0.010559	0.00211192	20
cg18068635	SELENOP	-0.667605	0.16429	0.51 (0.37, 0.71)	4.83236e-05	0.015208	0.00215525	20
cg13293729	SELENOP	-0.148921	0.0366649	0.86 (0.8, 0.93)	4.87219e-05	0.0578734	0.00217178	20
cg16737517	EIF4EBP1	0.218098	0.0537242	1.24 (1.12, 1.38)	4.91575e-05	0.0123459	0.00218995	20
cg12643049	EIF4EBP1	0.486387	0.119884	1.63 (1.29, 2.06)	4.96759e-05	0.209551	0.00221179	4
cg19346202	EIF4EBP1	-0.210523	0.0519294	0.81 (0.73, 0.9)	5.03439e-05	0.29305	0.00224026	20
cg04986009	EIF4EBP1	-0.0677766	0.016722	0.93 (0.9, 0.97)	5.05371e-05	0.0557607	0.00224758	20
cg03030317	SELENOP	-0.530765	0.131068	0.59 (0.45, 0.76)	5.13208e-05	0.0126511	0.0022734	20
cg01294028	EIF4EBP1	-0.410344	0.10135	0.66 (0.54, 0.81)	5.14881e-05	0.0896609	0.00227567	4
cg18369516	EIF4EBP1	0.214321	0.0529441	1.24 (1.12, 1.37)	5.16439e-05	0.074036	0.00228127	20
cg19088912	EIF4EBP1	0.385343	0.0951974	1.47 (1.22, 1.77)	5.16954e-05	0.431852	0.00228226	4
cg07438103	EIF4EBP1	0.430911	0.106557	1.54 (1.25, 1.9)	5.25568e-05	0.054185	0.00231377	16
cg02666020	EIF4EBP1	0.166588	0.0412872	1.18 (1.09, 1.28)	5.46375e-05	0.61144	0.00240267	20
cg13130352	SELENOP	-0.326321	0.0808842	0.72 (0.62, 0.85)	5.47363e-05	0.0305982	0.00240566	10
cg03871251	SELENOP	-0.262581	0.0651312	0.77 (0.68, 0.87)	5.5404e-05	0.124667	0.00243365	13
cg04012857	SELENOP	0.460797	0.114305	1.59 (1.27, 1.98)	5.54695e-05	0.175641	0.00243516	12
cg20016023	EIF4EBP1	-0.105227	0.0261063	0.9 (0.86, 0.95)	5.56066e-05	0.54052	0.00243981	20
cg15817542	ITGAM	-0.112537	0.0279786	0.89 (0.85, 0.94)	5.76404e-05	0.117696	0.00251851	19
cg22863744	EIF4EBP1	0.148993	0.0370426	1.16 (1.08, 1.25)	5.76573e-05	0.565521	0.00251851	20
cg17409920	SELENOP	0.267059	0.0664398	1.31 (1.15, 1.49)	5.83037e-05	0.0650044	0.00253966	14
cg23177839	SELENOP	-0.218532	0.0543741	0.8 (0.72, 0.89)	5.84353e-05	0.286486	0.00254398	20
cg16139227	EIF4EBP1	-0.455888	0.113463	0.63 (0.51, 0.79)	5.87095e-05	0.304985	0.0025545	12
cg20565082	SELENOP	0.179289	0.0446605	1.2 (1.1, 1.31)	5.95773e-05	0.0367864	0.00259082	16
cg18304704	EIF4EBP1	-0.582757	0.145209	0.56 (0.42, 0.74)	5.98948e-05	0.332574	0.00260072	20
cg19005335	EIF4EBP1	0.138908	0.0346288	1.15 (1.07, 1.23)	6.03752e-05	0.461737	0.00261965	20
cg26979504	EIF4EBP1	-0.482512	0.120291	0.62 (0.49, 0.78)	6.04074e-05	0.448701	0.00261965	9
cg01236616	EIF4EBP1	-0.083956	0.0209421	0.92 (0.88, 0.96)	6.09848e-05	0.0679362	0.00263739	20
cg11841529	CD40	0.333691	0.0832336	1.4 (1.19, 1.64)	6.09524e-05	0.347544	0.00263739	10
cg23844623	EIF4EBP1	0.280053	0.0698801	1.32 (1.15, 1.52)	6.13313e-05	0.513602	0.00265091	20
cg10380221	EIF4EBP1	-0.421758	0.105287	0.66 (0.53, 0.81)	6.18093e-05	0.530383	0.0026701	15
cg27509867	EIF4EBP1	-0.243278	0.0607719	0.78 (0.7, 0.88)	6.25069e-05	0.305536	0.00269726	11
cg01943874	CD40	0.338019	0.0844496	1.4 (1.19, 1.65)	6.2649e-05	0.344026	0.00269745	10
cg00022866	EIF4EBP1	-0.0751799	0.0188092	0.93 (0.89, 0.96)	6.41573e-05	0.0184803	0.00275936	20
cg08063911	SELENOP	-0.233521	0.0584359	0.79 (0.71, 0.89)	6.43678e-05	0.375161	0.0027669	15
cg12315302	SELENOP	0.184967	0.04633	1.2 (1.1, 1.32)	6.5415e-05	0.0674464	0.00281037	20
cg20620326	SELENOP	-0.274232	0.0687335	0.76 (0.66, 0.87)	6.61326e-05	0.0363882	0.00283964	14
cg10256708	PIK3R2	-0.494809	0.124126	0.61 (0.48, 0.78)	6.71019e-05	0.335893	0.00286869	9
cg18329187	EIF4EBP1	0.10574	0.0265284	1.11 (1.06, 1.17)	6.72183e-05	0.262148	0.0028721	18
cg09806432	EIF4EBP1	0.0888895	0.0223346	1.09 (1.05, 1.14)	6.8944e-05	0.253181	0.00294262	20
cg01078048	EIF4EBP1	0.330288	0.0830251	1.39 (1.18, 1.64)	6.94486e-05	0.497324	0.00296255	10
cg21940640	SELENOP	-0.22331	0.0562808	0.8 (0.72, 0.89)	7.25437e-05	0.020137	0.00308618	20
cg12769519	EIF4EBP1	0.268279	0.0676252	1.31 (1.15, 1.49)	7.27394e-05	0.122396	0.00309282	12
cg14644204	EIF4EBP1	0.441132	0.111226	1.55 (1.25, 1.93)	7.30656e-05	0.154662	0.00310501	9
cg27310710	EIF4EBP1	0.198567	0.0500688	1.22 (1.11, 1.35)	7.31252e-05	0.650925	0.00310586	16
cg16257013	SELENOP	0.443567	0.111928	1.56 (1.25, 1.94)	7.40193e-05	0.0530896	0.00314046	5
cg21176127	EIF4EBP1	-0.113181	0.0285596	0.89 (0.84, 0.94)	7.402e-05	0.477086	0.00314046	20
cg10633746	EIF4EBP1	0.133869	0.0338206	1.14 (1.07, 1.22)	7.55102e-05	0.148133	0.00320022	20
cg18559767	SELENOP	0.174947	0.0442078	1.19 (1.09, 1.3)	7.57764e-05	0.547251	0.00320977	13
cg00898350	EIF4EBP1	0.135507	0.0342517	1.15 (1.07, 1.22)	7.61503e-05	0.315248	0.00322386	20
cg26981809	EIF4EBP1	-0.702421	0.177988	0.5 (0.35, 0.7)	7.93203e-05	0.622331	0.00334902	6
cg04718050	EIF4EBP1	0.242689	0.0615434	1.27 (1.13, 1.44)	8.03408e-05	0.0404898	0.00338845	20
cg21869046	EIF4EBP1	0.0836221	0.0212078	1.09 (1.04, 1.13)	8.04697e-05	0.0699541	0.00339024	20
cg11468522	EIF4EBP1	0.143252	0.0363355	1.15 (1.07, 1.24)	8.06452e-05	0.0882682	0.00339581	15
cg23794671	SELENOP	-0.479895	0.121879	0.62 (0.49, 0.79)	8.23512e-05	0.103469	0.00346578	3
cg16477417	GRB2	-0.258506	0.0657136	0.77 (0.68, 0.88)	8.36026e-05	0.773034	0.00350339	20
cg07835154	EIF4EBP1	0.217418	0.055327	1.24 (1.12, 1.39)	8.50535e-05	0.776839	0.00355849	20
cg20975835	EIF4EBP1	0.16701	0.0425342	1.18 (1.09, 1.28)	8.6198e-05	0.125958	0.00360253	20
cg08345082	EIF4EBP1	-0.134925	0.0344618	0.87 (0.82, 0.93)	9.0324e-05	0.353908	0.00376092	20
cg05973401	EIF4EBP1	-0.493882	0.126299	0.61 (0.48, 0.78)	9.21423e-05	0.461074	0.00383053	13
cg19205041	SELENOP	-0.213555	0.0546343	0.81 (0.73, 0.9)	9.275e-05	0.908393	0.00384966	16
cg12283398	EIF4EBP1	0.205292	0.0525502	1.23 (1.11, 1.36)	9.36101e-05	0.0237333	0.00387306	20
cg03303475	SELENOP	-0.492303	0.12604	0.61 (0.48, 0.78)	9.38594e-05	0.242517	0.00388132	3
cg16261619	SELENOP	-0.170728	0.0437605	0.84 (0.77, 0.92)	9.5631e-05	0.637799	0.00394833	13
cg07207652	EIF4EBP1	-0.478384	0.122729	0.62 (0.49, 0.79)	9.70297e-05	0.332445	0.00399765	9
cg21053147	EIF4EBP1	0.190788	0.0490776	1.21 (1.1, 1.33)	0.000101289	0.105303	0.00415784	20
cg00813509	EIF4EBP1	0.158897	0.0409	1.17 (1.08, 1.27)	0.000102322	0.414187	0.00419586	20
cg01742627	SELENOP	-0.368073	0.0948125	0.69 (0.57, 0.83)	0.000103551	0.082191	0.00423994	3
cg05330708	EIF4EBP1	0.449982	0.116179	1.57 (1.25, 1.97)	0.000107429	0.394696	0.00439605	8
cg06359132	EIF4EBP1	-0.151876	0.0392147	0.86 (0.8, 0.93)	0.000107532	0.326336	0.004398	20
cg05751343	EIF4EBP1	0.25594	0.0661182	1.29 (1.13, 1.47)	0.00010841	0.129456	0.00443159	16
cg25119261	SELENOP	0.555243	0.143452	1.74 (1.32, 2.31)	0.000108578	0.423677	0.00443615	3
cg02317534	SELENOP	-0.183333	0.047392	0.83 (0.76, 0.91)	0.000109534	0.251941	0.00447285	13
cg23796481	EIF4EBP1	-0.12752	0.0329907	0.88 (0.83, 0.94)	0.00011094	0.0282712	0.00451851	20
cg05786809	EIF4EBP1	0.211317	0.0546868	1.24 (1.11, 1.38)	0.000111487	0.134526	0.0045384	11
cg07617237	HSPA1B	0.33426	0.0866036	1.4 (1.18, 1.66)	0.000113549	0.408313	0.00459847	4
cg26218977	EIF4EBP1	-0.433244	0.112233	0.65 (0.52, 0.81)	0.000113292	0.0178911	0.00459847	9
cg22931309	EIF4EBP1	0.431253	0.111751	1.54 (1.24, 1.92)	0.000113834	0.101636	0.00460761	13
cg22148827	EIF4EBP1	0.342167	0.0887	1.41 (1.18, 1.68)	0.000114517	0.0178837	0.00463288	9
cg18030265	SELENOP	0.576648	0.149736	1.78 (1.33, 2.39)	0.000117592	0.233604	0.00475239	6
cg08421271	SELENOP	0.497444	0.129221	1.64 (1.28, 2.12)	0.000118336	0.194696	0.00477998	3
cg03706086	EIF4EBP1	0.166965	0.0434306	1.18 (1.09, 1.29)	0.000120846	0.212674	0.00487886	20
cg06415153	EIF4EBP1	0.477586	0.12425	1.61 (1.26, 2.06)	0.000121171	0.423714	0.00488694	10
cg15495981	EIF4EBP1	0.380701	0.0990442	1.46 (1.21, 1.78)	0.000121171	0.180511	0.00488694	13
cg22945413	JAK1	-0.208704	0.0543378	0.81 (0.73, 0.9)	0.000122608	0.209799	0.00493982	20
cg08362283	EIF4EBP1	0.161393	0.0420593	1.18 (1.08, 1.28)	0.00012441	0.0888932	0.00500727	20
cg10453148	EIF4EBP1	0.132411	0.0345519	1.14 (1.07, 1.22)	0.000126981	0.647556	0.00510289	20
cg24309215	EIF4EBP1	-0.125266	0.0327029	0.88 (0.83, 0.94)	0.00012792	0.0318595	0.00513533	20
cg14234406	EIF4EBP1	0.19266	0.050307	1.21 (1.1, 1.34)	0.000128307	0.98359	0.00514823	18
cg27653384	EIF4EBP1	0.592879	0.154861	1.81 (1.34, 2.45)	0.000128945	0.215294	0.0051659	4
cg27489772	EIF4EBP1	-0.149426	0.0390436	0.86 (0.8, 0.93)	0.000129634	0.0526762	0.00519087	19
cg06038367	EIF4EBP1	0.20674	0.0540428	1.23 (1.11, 1.37)	0.000130516	0.168203	0.00522082	20
cg20388732	EIF4EBP1	-0.364487	0.0952899	0.69 (0.58, 0.84)	0.000130757	0.166911	0.0052278	5
cg05064990	EIF4EBP1	-0.31516	0.0824297	0.73 (0.62, 0.86)	0.000131638	0.780486	0.00526036	18
cg15231942	EIF4EBP1	0.0768783	0.0201173	1.08 (1.04, 1.12)	0.000132639	0.510084	0.00529764	20
cg10248985	EIF4EBP1	0.24205	0.0633771	1.27 (1.13, 1.44)	0.000133881	0.0168202	0.00533908	14
cg14578807	SELENOP	0.385908	0.101085	1.47 (1.21, 1.79)	0.000134716	0.432135	0.00536967	5
cg26575057	SELENOP	-0.224708	0.0588698	0.8 (0.71, 0.9)	0.000135068	0.32264	0.00538096	20
cg24828620	SELENOP	-0.23301	0.0610491	0.79 (0.7, 0.89)	0.000135211	0.386088	0.00538393	5
cg17480646	EIF4EBP1	-0.0971096	0.0254501	0.91 (0.86, 0.95)	0.000135807	0.0135741	0.0054049	20
cg04905201	EIF4EBP1	0.180819	0.0474026	1.2 (1.09, 1.31)	0.000136441	0.202156	0.0054246	20
cg27239920	SELENOP	0.418571	0.109834	1.52 (1.23, 1.88)	0.000138439	0.0372268	0.00549847	7
cg00506935	EIF4EBP1	0.200268	0.0526387	1.22 (1.1, 1.35)	0.000142051	0.018883	0.00563624	14
cg04972856	SELENOP	0.0747992	0.0197135	1.08 (1.04, 1.12)	0.000148053	0.0936932	0.0058714	20
cg02767068	EIF4EBP1	0.419657	0.110606	1.52 (1.22, 1.89)	0.000148137	0.593237	0.00587174	19
cg19785066	EIF4EBP1	0.449363	0.118461	1.57 (1.24, 1.98)	0.000148636	0.790334	0.00587962	9
cg02817601	EIF4EBP1	0.186304	0.0491301	1.2 (1.09, 1.33)	0.000149408	0.468195	0.00590604	20
cg17509989	SELENOP	0.0612228	0.0161459	1.06 (1.03, 1.1)	0.00014953	0.200573	0.00590604	20
cg26055446	SELENOP	0.336511	0.088871	1.4 (1.18, 1.67)	0.000152779	0.0147683	0.00603134	20
cg25954028	EIF4EBP1	0.114959	0.0303722	1.12 (1.06, 1.19)	0.000153698	0.160322	0.00606458	20
cg11058576	EIF4EBP1	-0.098706	0.0260811	0.91 (0.86, 0.95)	0.000153967	0.380681	0.00607212	20
cg05956477	EIF4EBP1	0.122068	0.0323275	1.13 (1.06, 1.2)	0.000159382	0.115008	0.00627935	20
cg24891660	EIF4EBP1	0.0598727	0.0158585	1.06 (1.03, 1.1)	0.000159726	0.588458	0.00628975	20
cg13630239	EIF4EBP1	-0.0751519	0.0199125	0.93 (0.89, 0.96)	0.000160587	0.140373	0.00632047	20
cg06452769	EIF4EBP1	0.211391	0.0560908	1.24 (1.11, 1.38)	0.000164085	0.982505	0.00645166	17
cg19811473	EIF4EBP1	-0.432389	0.11478	0.65 (0.52, 0.81)	0.000165141	0.681368	0.00648993	10
cg12975830	SELENOP	0.313202	0.0831439	1.37 (1.16, 1.61)	0.000165231	0.0163708	0.00649021	4
cg03568041	EIF4EBP1	-0.480599	0.127747	0.62 (0.48, 0.79)	0.000168486	0.482158	0.00661146	9
cg20702121	EIF4EBP1	-0.107247	0.0285069	0.9 (0.85, 0.95)	0.000168457	0.059398	0.00661146	20
cg04757492	EIF4EBP1	0.0748304	0.0198947	1.08 (1.04, 1.12)	0.000169012	0.528412	0.00662879	20
cg19405177	EIF4EBP1	0.0525013	0.013975	1.05 (1.03, 1.08)	0.000172106	0.485745	0.00672992	20
cg08090367	EIF4EBP1	0.078292	0.0208415	1.08 (1.04, 1.13)	0.000172274	0.455727	0.00673314	20
cg07060233	EIF4EBP1	0.407463	0.108519	1.5 (1.22, 1.86)	0.000173499	0.116962	0.00677762	8
cg18000391	EIF4EBP1	-0.0785815	0.0209347	0.92 (0.89, 0.96)	0.000174286	0.082074	0.00680156	20
cg18725573	EIF4EBP1	-0.44253	0.117971	0.64 (0.51, 0.81)	0.000175997	0.75662	0.00686495	4
cg09449905	EIF4EBP1	-0.407757	0.108733	0.67 (0.54, 0.82)	0.000176782	0.153538	0.00689211	5
cg05852177	SELENOP	0.507424	0.135409	1.66 (1.27, 2.17)	0.000178724	0.136117	0.0069609	6
cg22822867	EIF4EBP1	0.0690681	0.0184476	1.07 (1.03, 1.11)	0.000181103	0.485248	0.00704307	20
cg05098382	EIF4EBP1	-0.254739	0.0680584	0.78 (0.68, 0.89)	0.000181873	0.185075	0.00706948	20
cg01960575	GRB2	-0.377671	0.100944	0.69 (0.56, 0.84)	0.000183013	0.584705	0.00709623	8
cg21900799	EIF4EBP1	0.0659712	0.0176321	1.07 (1.03, 1.11)	0.000182891	0.757225	0.00709623	20
cg17270013	EIF4EBP1	0.208252	0.0556861	1.23 (1.1, 1.37)	0.000184202	0.423253	0.00713876	20
cg19882268	SELENOP	0.379785	0.1016	1.46 (1.2, 1.78)	0.000185462	0.0996694	0.00718407	15
cg04403809	EIF4EBP1	0.417451	0.111765	1.52 (1.22, 1.89)	0.000187664	0.576266	0.00725861	3
cg17191558	EIF4EBP1	0.0986784	0.0264565	1.1 (1.05, 1.16)	0.000191606	0.363952	0.00740378	20
cg04115418	EIF4EBP1	0.137977	0.0370289	1.15 (1.07, 1.23)	0.000194398	0.0200581	0.00750423	20
cg21458041	EIF4EBP1	-0.565641	0.152016	0.57 (0.42, 0.77)	0.00019849	0.787412	0.00765843	6
cg23865240	SELENOP	-0.285915	0.0768888	0.75 (0.65, 0.87)	0.000200371	0.025852	0.0077272	20
cg04422903	EIF4EBP1	-0.0967425	0.0260297	0.91 (0.86, 0.96)	0.000201908	0.0200761	0.00777884	20
cg24023453	SELENOP	-0.842694	0.226909	0.43 (0.28, 0.67)	0.000204178	0.0156908	0.00785856	6
cg26422861	SELENOP	-0.324499	0.0873752	0.72 (0.61, 0.86)	0.00020412	0.235657	0.00785856	12
cg05032150	EIF4EBP1	0.242775	0.0654203	1.27 (1.12, 1.45)	0.000206436	0.611873	0.00793766	20
cg27129171	SETD2	0.123802	0.0333643	1.13 (1.06, 1.21)	0.00020676	0.371947	0.00794623	20
cg00660384	EIF4EBP1	0.0865274	0.0233303	1.09 (1.04, 1.14)	0.000208246	0.709117	0.00799938	20
cg12350822	SELENOP	0.059466	0.0160482	1.06 (1.03, 1.1)	0.000211001	0.0737158	0.00810126	20
cg18940763	XBP1	0.337534	0.0911282	1.4 (1.17, 1.68)	0.000212272	0.356125	0.00814608	10
cg09012858	SELENOP	0.256629	0.0693328	1.29 (1.13, 1.48)	0.000214404	0.301493	0.00822387	12
cg07448499	EIF4EBP1	0.199512	0.0539544	1.22 (1.1, 1.36)	0.000217486	0.113065	0.008338	20
cg22676075	SELENOP	-0.051079	0.0138242	0.95 (0.92, 0.98)	0.000219974	0.207248	0.00842514	20
cg10721812	EIF4EBP1	-0.328576	0.0889702	0.72 (0.6, 0.86)	0.000221534	0.28942	0.00847458	9
cg12501287	EIF4EBP1	0.0445272	0.0120571	1.05 (1.02, 1.07)	0.000221589	0.449284	0.00847458	20
cg17929951	CD40	0.488793	0.132467	1.63 (1.26, 2.11)	0.000224321	0.42912	0.0085457	6
cg00017203	EIF4EBP1	0.122577	0.0332286	1.13 (1.06, 1.21)	0.000225233	0.569327	0.00857625	20
cg09639931	EIF4EBP1	-0.227307	0.0616392	0.8 (0.71, 0.9)	0.000226285	0.305689	0.00860795	20
cg14313833	ABCA1	0.155564	0.0421915	1.17 (1.08, 1.27)	0.000226826	0.512676	0.00861182	15
cg11931596	EIF4EBP1	0.130145	0.0353233	1.14 (1.06, 1.22)	0.000229255	0.71755	0.00869558	20
cg19442545	EIF4EBP1	-0.0826014	0.0224303	0.92 (0.88, 0.96)	0.000230892	0.0368314	0.00874916	20
cg07998387	IL6	-0.282473	0.0767217	0.75 (0.65, 0.88)	0.000231601	0.381572	0.00875494	11
cg05159188	SELENOP	0.31471	0.0855307	1.37 (1.16, 1.62)	0.000233691	0.50884	0.00882967	20
cg17589175	PRDX5	-0.261229	0.0710076	0.77 (0.67, 0.89)	0.000234251	0.263443	0.0088338	12
cg04454285	EIF4EBP1	0.477929	0.130087	1.61 (1.25, 2.08)	0.000238852	0.22104	0.00899001	4
cg04874463	EIF4EBP1	0.319259	0.0869132	1.38 (1.16, 1.63)	0.000239434	0.828389	0.00900756	14
cg13443797	SELENOP	-0.24224	0.0660021	0.78 (0.69, 0.89)	0.000242379	0.546333	0.009114	4
cg15008287	EIF4EBP1	-0.238662	0.065044	0.79 (0.69, 0.89)	0.00024327	0.0737028	0.0091431	17
cg09385936	EIF4EBP1	0.241091	0.0657877	1.27 (1.12, 1.45)	0.000247643	0.980326	0.00929855	12
cg20728490	EIF4EBP1	0.113374	0.0309566	1.12 (1.05, 1.19)	0.000249898	0.328244	0.00937871	20
cg11834730	EIF4EBP1	0.287904	0.0787428	1.33 (1.14, 1.56)	0.000255924	0.723863	0.00960028	12
cg16295401	EIF4EBP1	0.442497	0.121078	1.56 (1.23, 1.97)	0.000257553	0.0373186	0.00965674	3
cg15838173	EIF4EBP1	-0.0973668	0.0266457	0.91 (0.86, 0.96)	0.00025806	0.0248005	0.00966427	20
cg03575969	EIF4EBP1	0.236069	0.0646469	1.27 (1.12, 1.44)	0.000260537	0.272722	0.00973605	20
cg07750378	SELENOP	-0.250317	0.0685907	0.78 (0.68, 0.89)	0.000262815	0.744162	0.00981179	3
cg09521743	EIF4EBP1	0.1808	0.0495475	1.2 (1.09, 1.32)	0.000263237	0.129927	0.00981951	20
cg18766170	SELENOP	0.507894	0.139187	1.66 (1.27, 2.18)	0.000263272	0.388093	0.00981951	10
cg27396048	SELENOP	-0.528444	0.144831	0.59 (0.44, 0.78)	0.000263575	0.0345509	0.00982613	4
cg07699608	EIF4EBP1	-0.155674	0.0426695	0.86 (0.79, 0.93)	0.000263913	0.588514	0.00983404	20
cg04256316	EIF4EBP1	0.311359	0.0853992	1.37 (1.15, 1.61)	0.000266428	0.385857	0.00991362	20
cg15084902	EIF4EBP1	0.15602	0.0427926	1.17 (1.07, 1.27)	0.000266403	0.0355482	0.00991362	20
cg21535931	EIF4EBP1	0.254188	0.0697314	1.29 (1.12, 1.48)	0.000267131	0.995898	0.00992519	20
cg26316423	EIF4EBP1	-0.364601	0.100113	0.69 (0.57, 0.85)	0.00027065	0.446532	0.0100089	3
cg18805066	SELENOP	-0.326072	0.0895573	0.72 (0.61, 0.86)	0.000271654	0.0185346	0.0100366	19
cg05667917	DGKQ	0.064459	0.0177118	1.07 (1.03, 1.1)	0.000273343	0.48827	0.0100895	20
cg27435903	EIF4EBP1	-0.17702	0.048676	0.84 (0.76, 0.92)	0.000276149	0.075482	0.0101835	20
cg15659052	SELENOP	0.30896	0.0851684	1.36 (1.15, 1.61)	0.000286024	0.53985	0.0105229	6
cg17127702	PARP1	-0.0594076	0.0163828	0.94 (0.91, 0.97)	0.000287606	0.176268	0.0105761	20
cg04202892	BCL2L11	-0.0726427	0.0200354	0.93 (0.89, 0.97)	0.000288157	0.628028	0.0105914	20
cg09795027	EIF4EBP1	-0.103832	0.0286437	0.9 (0.85, 0.95)	0.000288995	0.441214	0.0106122	20
cg05117208	EIF4EBP1	-0.41992	0.115933	0.66 (0.52, 0.82)	0.000292225	0.775292	0.0107208	4
cg09548275	EIF4EBP1	-0.440405	0.121839	0.64 (0.51, 0.82)	0.000300764	0.137401	0.0110238	4
cg22866426	EIF4EBP1	-0.209591	0.0579933	0.81 (0.72, 0.91)	0.000301453	0.0157965	0.0110438	20
cg27635422	SELENOP	0.434208	0.120161	1.54 (1.22, 1.95)	0.00030202	0.0701322	0.0110594	4
cg01258949	EIF4EBP1	0.361324	0.100011	1.44 (1.18, 1.75)	0.000302856	0.176082	0.0110797	11
cg08207377	EIF4EBP1	0.111497	0.0308644	1.12 (1.05, 1.19)	0.000303274	0.334914	0.0110843	20
cg02869559	EIF4EBP1	-0.192323	0.0532517	0.83 (0.74, 0.92)	0.000304321	0.0249106	0.0110985	19
cg24254488	SELENOP	-0.082754	0.0229136	0.92 (0.88, 0.96)	0.000304362	0.302255	0.0110985	20
cg18255813	SELENOP	-0.232919	0.0645248	0.79 (0.7, 0.9)	0.000306487	0.0238029	0.0111552	20
cg18462898	EIF4EBP1	-0.0750875	0.0208161	0.93 (0.89, 0.97)	0.000309538	0.391651	0.0112558	20
cg11314471	SELENOP	-0.337885	0.0936824	0.71 (0.59, 0.86)	0.000310099	0.491185	0.011268	10
cg26799602	EIF4EBP1	0.286385	0.0794043	1.33 (1.14, 1.56)	0.00031016	0.403204	0.011268	20
cg03239580	SELENOP	-0.353774	0.0980991	0.7 (0.58, 0.85)	0.000310609	0.0598128	0.0112791	7
cg20185718	SELENOP	-0.428323	0.118841	0.65 (0.52, 0.82)	0.00031316	0.164939	0.0113664	3
cg07659054	SELENOP	-0.344784	0.0956749	0.71 (0.59, 0.85)	0.000313711	0.0166166	0.0113808	20
cg11984799	EIF4EBP1	-0.187694	0.0520852	0.83 (0.75, 0.92)	0.000313847	0.493512	0.0113808	20
cg25783544	EIF4EBP1	0.404112	0.112181	1.5 (1.2, 1.87)	0.000315398	0.335833	0.0114318	11
cg24937136	PARP1	-0.066141	0.0183842	0.94 (0.9, 0.97)	0.000321024	0.245845	0.0116003	20
cg24563967	EIF4EBP1	-0.129427	0.0359768	0.88 (0.82, 0.94)	0.000321273	0.464315	0.0116018	20
cg05555633	SELENOP	0.320823	0.0892038	1.38 (1.16, 1.64)	0.00032251	0.158266	0.0116357	20
cg01409343	EIF4EBP1	-0.373446	0.103848	0.69 (0.56, 0.84)	0.000323061	0.269634	0.0116503	14
cg08904394	EIF4EBP1	0.321746	0.0894941	1.38 (1.16, 1.64)	0.000324189	0.870286	0.0116802	12
cg18657389	EIF4EBP1	0.0668907	0.0186138	1.07 (1.03, 1.11)	0.000326125	0.128302	0.0117445	20
cg09580214	EIF4EBP1	-0.0707923	0.0197045	0.93 (0.9, 0.97)	0.000327281	0.0836661	0.0117808	20
cg25069102	BAD	-0.279133	0.0777196	0.76 (0.65, 0.88)	0.000328727	0.958472	0.0118057	20
cg11241278	EIF4EBP1	0.0731197	0.0203681	1.08 (1.03, 1.12)	0.000330802	0.170156	0.0118748	20
cg05807489	EIF4EBP1	-0.114341	0.0318969	0.89 (0.84, 0.95)	0.000337466	0.169317	0.0120918	20
cg15416661	SELENOP	-0.401845	0.112113	0.67 (0.54, 0.83)	0.000337997	0.323652	0.0120998	18
cg10173586	EIF4EBP1	0.0515937	0.0143955	1.05 (1.02, 1.08)	0.000338368	0.0551239	0.0121075	20
cg13172906	EIF4EBP1	-0.105628	0.029478	0.9 (0.85, 0.95)	0.000339314	0.142746	0.0121359	20
cg08956138	EIF4EBP1	-0.225959	0.0630795	0.8 (0.7, 0.9)	0.000340813	0.0279475	0.0121784	7
cg06852392	SELENOP	-0.351372	0.0981059	0.7 (0.58, 0.85)	0.000341555	0.120203	0.0121993	7
cg12244205	SELENOP	-0.362841	0.101331	0.7 (0.57, 0.85)	0.000342623	0.0182299	0.0122319	6
cg00994804	EIF4EBP1	-0.219033	0.0611989	0.8 (0.71, 0.91)	0.000344865	0.0188894	0.0123063	19
cg06416929	SELENOP	0.088315	0.0246815	1.09 (1.04, 1.15)	0.00034598	0.0380442	0.0123349	20
cg12034783	EIF4EBP1	-0.0830585	0.0232121	0.92 (0.88, 0.96)	0.000345919	0.107017	0.0123349	20
cg05240570	EIF4EBP1	-0.373438	0.104408	0.69 (0.56, 0.84)	0.000347929	0.0200261	0.012365	5
cg06170283	EIF4EBP1	0.251774	0.0703905	1.29 (1.12, 1.48)	0.000347803	0.593392	0.012365	20
cg11936688	SELENOP	0.415771	0.116233	1.52 (1.21, 1.9)	0.000347492	0.0474416	0.012365	7
cg20486877	SELENOP	-0.150635	0.0421112	0.86 (0.79, 0.93)	0.00034745	0.0990966	0.012365	11
cg27131891	SELENOP	-0.411832	0.115148	0.66 (0.53, 0.83)	0.000348188	0.656687	0.0123685	14
cg16544463	EIF4EBP1	0.0662809	0.0185382	1.07 (1.03, 1.11)	0.000349727	0.5505	0.0124176	20
cg23331484	EIF4EBP1	0.348771	0.0975805	1.42 (1.17, 1.72)	0.000351314	0.0323059	0.0124683	8
cg13371777	SELENOP	0.177658	0.0497201	1.19 (1.08, 1.32)	0.000352711	0.137306	0.0125122	20
cg00219626	SELENOP	0.17564	0.049158	1.19 (1.08, 1.31)	0.000352963	0.0613853	0.0125155	20
cg27406664	EIF4EBP1	-0.0913879	0.0256022	0.91 (0.87, 0.96)	0.000357621	0.756571	0.0126749	20
cg06212289	SELENOP	-0.4698	0.131626	0.63 (0.48, 0.81)	0.000358059	0.0677753	0.0126847	9
cg01139861	SELENOP	-0.0725109	0.0203291	0.93 (0.89, 0.97)	0.000361284	0.144468	0.0127932	20
cg01105943	SELENOP	0.308157	0.086537	1.36 (1.15, 1.61)	0.00036946	0.0102661	0.0130532	10
cg26380692	SELENOP	-0.363795	0.102175	0.7 (0.57, 0.85)	0.00037013	0.840473	0.013071	3
cg23299254	EIF4EBP1	-0.0759516	0.0213492	0.93 (0.89, 0.97)	0.000374286	0.0376331	0.0131999	20
cg11407210	EIF4EBP1	-0.304549	0.0856133	0.74 (0.62, 0.87)	0.000374734	0.425796	0.0132098	17
cg01013054	EIF4EBP1	-0.107652	0.0302641	0.9 (0.85, 0.95)	0.000374995	0.103479	0.013213	20
cg16069079	EIF4EBP1	0.251371	0.0707202	1.29 (1.12, 1.48)	0.000378783	0.368312	0.0133405	20
cg04252928	EIF4EBP1	0.222544	0.0626301	1.25 (1.1, 1.41)	0.000380426	0.513974	0.0133863	20
cg06493994	SELENOP	0.2035	0.0572693	1.23 (1.1, 1.37)	0.000380298	0.0784974	0.0133863	20
cg13540341	EIF4EBP1	0.154266	0.0434392	1.17 (1.07, 1.27)	0.000383309	0.161607	0.0134817	20
cg16640008	SELENOP	0.38976	0.109764	1.48 (1.19, 1.83)	0.000383916	0.110388	0.013497	7
cg05358404	EIF4EBP1	-0.113724	0.0320464	0.89 (0.84, 0.95)	0.000387117	0.0710729	0.0136034	20
cg15953921	EIF4EBP1	0.416353	0.117399	1.52 (1.2, 1.91)	0.000390418	0.163254	0.0137133	5
cg02331830	EIF4EBP1	-0.0463279	0.0130641	0.95 (0.93, 0.98)	0.000390815	0.0329549	0.0137211	20
cg14598846	EIF4EBP1	-0.0475635	0.0134174	0.95 (0.93, 0.98)	0.000392726	0.0843741	0.013782	20
cg10005475	EIF4EBP1	-0.106959	0.0301771	0.9 (0.85, 0.95)	0.000393551	0.129366	0.0137986	20
cg15543489	EIF4EBP1	0.216522	0.0610875	1.24 (1.1, 1.4)	0.000393437	0.344847	0.0137986	14
cg07427475	EIF4EBP1	-0.0488416	0.0137813	0.95 (0.93, 0.98)	0.000394035	0.0237743	0.0138094	20
cg17626960	SELENOP	0.474854	0.134014	1.61 (1.24, 2.09)	0.000395117	0.0250081	0.0138411	8
cg25898577	EIF4EBP1	-0.250478	0.070693	0.78 (0.68, 0.89)	0.000395337	0.0957787	0.0138426	17
cg22100873	EIF4EBP1	-0.16411	0.0463249	0.85 (0.77, 0.93)	0.000396231	0.0195665	0.0138677	20
cg27176614	EIF4EBP1	-0.0906675	0.0256071	0.91 (0.87, 0.96)	0.000399033	0.9489	0.0139409	20
cg09577455	SELENOP	-0.229865	0.064959	0.79 (0.7, 0.9)	0.000402221	0.083785	0.0140335	11
cg01664727	EIF4EBP1	-0.234558	0.0663285	0.79 (0.69, 0.9)	0.000405766	0.0491107	0.0141351	20
cg03961010	EIF4EBP1	0.306466	0.0866737	1.36 (1.15, 1.61)	0.000406453	0.130688	0.0141386	3
cg09191776	SELENOP	0.212524	0.0601057	1.24 (1.1, 1.39)	0.000406497	0.104294	0.0141386	20
cg02098565	EIF4EBP1	0.316476	0.0895448	1.37 (1.15, 1.64)	0.000408888	0.950643	0.0141966	20
cg15212369	EIF4EBP1	0.132168	0.037394	1.14 (1.06, 1.23)	0.000408586	0.0391961	0.0141966	20
cg12127162	EIF4EBP1	0.191888	0.0543227	1.21 (1.09, 1.35)	0.000411838	0.62529	0.0142737	16
cg12558012	EIF4EBP1	0.116037	0.0328486	1.12 (1.05, 1.2)	0.000411698	0.307933	0.0142737	18
cg08618878	EIF4EBP1	0.299855	0.085017	1.35 (1.14, 1.59)	0.000420293	0.986433	0.0145474	20
cg15207422	EIF4EBP1	0.121572	0.0344718	1.13 (1.06, 1.21)	0.00042074	0.377329	0.0145565	20
cg06445016	EIF4EBP1	-0.217664	0.0617237	0.8 (0.71, 0.91)	0.000421222	0.754546	0.0145667	9
cg19540702	EIF4EBP1	0.115271	0.0326912	1.12 (1.05, 1.2)	0.000421794	0.159761	0.0145765	20
cg23732781	SELENOP	-0.245001	0.0695013	0.78 (0.68, 0.9)	0.000423278	0.0217312	0.014612	7
cg10434728	EIF4EBP1	0.143064	0.0405874	1.15 (1.07, 1.25)	0.00042375	0.0242174	0.0146219	20
cg01396723	EIF4EBP1	0.33859	0.0960702	1.4 (1.16, 1.69)	0.000424446	0.281803	0.0146395	5
cg27067781	SELENOP	0.492597	0.139823	1.64 (1.24, 2.15)	0.000426695	0.0730952	0.0147106	7
cg11601297	EIF4EBP1	0.141558	0.0401842	1.15 (1.06, 1.25)	0.000427119	0.859139	0.0147187	20
cg18646521	BCL2L11	-0.159763	0.0453555	0.85 (0.78, 0.93)	0.000427563	0.307258	0.0147275	20
cg24126967	SELENOP	-0.243855	0.0692755	0.78 (0.68, 0.9)	0.000431429	0.042389	0.0148476	9
cg17339910	EIF4EBP1	-0.25257	0.0717793	0.78 (0.67, 0.89)	0.000433663	0.0133418	0.0148984	15
cg01183595	F2	0.156543	0.0445051	1.17 (1.07, 1.28)	0.000435774	0.0142779	0.0149381	20
cg02659338	SELENOP	0.127994	0.0363925	1.14 (1.06, 1.22)	0.000436394	0.0135497	0.0149484	20
cg24507266	EIF4EBP1	0.29495	0.0838839	1.34 (1.14, 1.58)	0.000437822	0.952626	0.0149821	11
cg08365609	EIF4EBP1	-0.130171	0.0370523	0.88 (0.82, 0.94)	0.000442778	0.364939	0.0151451	8
cg19792732	EIF4EBP1	0.113808	0.0324032	1.12 (1.05, 1.19)	0.000444315	0.180536	0.015191	20
cg23543615	EIF4EBP1	0.131135	0.0373478	1.14 (1.06, 1.23)	0.000446115	0.197457	0.0152393	14
cg07204711	EIF4EBP1	-0.135245	0.0385411	0.87 (0.81, 0.94)	0.000449625	0.168156	0.0153525	15
cg17053201	SELENOP	-0.255019	0.0726924	0.77 (0.67, 0.89)	0.000451157	0.180411	0.0153981	10
cg17922215	EIF4EBP1	0.33249	0.0948399	1.39 (1.16, 1.68)	0.00045524	0.708696	0.0155239	4
cg08523384	SELENOP	-0.0851652	0.0243014	0.92 (0.88, 0.96)	0.000457392	0.135221	0.0155838	20
cg27118825	EIF4EBP1	-0.209376	0.0597858	0.81 (0.72, 0.91)	0.000461606	0.0251934	0.0157068	7
cg23435118	SELENOP	-0.0899052	0.025682	0.91 (0.87, 0.96)	0.000464025	0.0961051	0.0157823	20
cg07010633	EIF4EBP1	-0.0749676	0.0214244	0.93 (0.89, 0.97)	0.000466701	0.779681	0.0158471	20
cg26994526	EIF4EBP1	-0.165199	0.0472561	0.85 (0.77, 0.93)	0.000472586	0.710566	0.0160387	20
cg09603409	SELENOP	0.267191	0.0764867	1.31 (1.12, 1.52)	0.000477089	0.282568	0.0161845	9
cg25108566	SELENOP	0.216381	0.0619541	1.24 (1.1, 1.4)	0.000478349	0.281141	0.0162202	20
cg05316627	SELENOP	0.142846	0.0409039	1.15 (1.06, 1.25)	0.000478996	0.294043	0.0162351	20
cg22366279	SELENOP	-0.282281	0.0808377	0.75 (0.64, 0.88)	0.000479516	0.217867	0.0162457	20
cg23712594	PARP1	-0.146128	0.0418591	0.86 (0.8, 0.94)	0.000481336	0.226294	0.0163003	20
cg24137216	EIF4EBP1	0.12821	0.0367307	1.14 (1.06, 1.22)	0.000482034	0.304237	0.0163169	20
cg08565003	EIF4EBP1	0.202648	0.0580767	1.22 (1.09, 1.37)	0.000484266	0.0691176	0.0163854	20
cg27082292	EIF4EBP1	0.15406	0.0441806	1.17 (1.07, 1.27)	0.000488396	0.361426	0.0164939	20
cg15847845	EIF4EBP1	-0.0560795	0.0160895	0.95 (0.92, 0.98)	0.00049125	0.0571005	0.0165645	20
cg14599956	SELENOP	0.296564	0.0850982	1.35 (1.14, 1.59)	0.000492202	0.090403	0.0165823	16
cg18924816	EIF4EBP1	0.266415	0.0765182	1.31 (1.12, 1.52)	0.000498201	0.182732	0.0167628	20
cg04738552	EIF4EBP1	0.261317	0.0750717	1.3 (1.12, 1.5)	0.000499733	0.0853927	0.0167999	4
cg16677399	SELENOP	-0.0638723	0.0183615	0.94 (0.9, 0.97)	0.000504047	0.141382	0.0169087	20
cg00526455	EIF4EBP1	0.148184	0.0426115	1.16 (1.07, 1.26)	0.000506003	0.219699	0.016967	12
cg15993401	SELENOP	-0.275183	0.0791719	0.76 (0.65, 0.89)	0.000509398	0.339534	0.0170662	6
cg20265043	SELENOP	-0.120974	0.0348079	0.89 (0.83, 0.95)	0.000509969	0.0528663	0.0170781	20
cg19935065	EIF4EBP1	0.16898	0.0486597	1.18 (1.08, 1.3)	0.000515272	0.106536	0.0172336	20
cg01770232	SELENOP	-0.0927036	0.026726	0.91 (0.86, 0.96)	0.000523035	0.391364	0.0174634	14
cg01430390	EIF4EBP1	-0.153847	0.0443637	0.86 (0.79, 0.94)	0.000524645	0.872334	0.0175097	20
cg03376029	EIF4EBP1	0.0750296	0.0216542	1.08 (1.03, 1.12)	0.000530427	0.0256418	0.0176876	20
cg08762424	SELENOP	-0.293384	0.084704	0.75 (0.63, 0.88)	0.000532922	0.0242097	0.0177632	10
cg19206146	SELENOP	-0.298548	0.0862897	0.74 (0.63, 0.88)	0.000540514	0.197053	0.0180086	16
cg17250082	SELENOP	-0.313482	0.0907406	0.73 (0.61, 0.87)	0.000550898	0.0277221	0.0183234	10
cg27258561	SELENOP	-0.560953	0.162518	0.57 (0.41, 0.78)	0.000557176	0.0343262	0.0185008	8
cg21767759	EIF4EBP1	0.0956715	0.0277241	1.1 (1.04, 1.16)	0.000558845	0.673569	0.0185461	18
cg06200824	SELENOP	0.417747	0.121272	1.52 (1.2, 1.93)	0.000571638	0.0123378	0.0189329	4
cg22608492	EIF4EBP1	-0.188196	0.0546361	0.83 (0.74, 0.92)	0.00057204	0.66981	0.0189382	9
cg02049629	SELENOP	-0.238754	0.0693935	0.79 (0.69, 0.9)	0.00058047	0.184779	0.019193	20
cg22186831	SELENOP	0.189125	0.0550043	1.21 (1.08, 1.35)	0.000585218	0.0254628	0.0193418	15
cg15204740	EIF4EBP1	0.311557	0.0906916	1.37 (1.14, 1.63)	0.0005918	0.102558	0.0195081	10
cg15526825	EIF4EBP1	0.253089	0.0736677	1.29 (1.11, 1.49)	0.000591352	0.0265111	0.0195081	20
cg09179646	POU5F1	-0.789736	0.230013	0.45 (0.29, 0.71)	0.000595959	0.0560087	0.0195812	7
cg09274344	EIF4EBP1	0.0676133	0.0196887	1.07 (1.03, 1.11)	0.000594495	0.0105026	0.0195812	20
cg26668675	POU5F1	-0.800815	0.233286	0.45 (0.28, 0.71)	0.000597468	0.056124	0.0195979	7
cg17849569	SELENOP	0.0829499	0.0241727	1.09 (1.04, 1.14)	0.000600146	0.036859	0.0196693	20
cg05707116	EIF2AK3	0.558609	0.162803	1.75 (1.27, 2.41)	0.000600918	0.0916692	0.0196719	4
cg22291762	POU5F1	-0.815928	0.237814	0.44 (0.28, 0.7)	0.000601481	0.0446068	0.0196719	6
cg06957820	SELENOP	-0.1921	0.0560294	0.83 (0.74, 0.92)	0.000606811	0.0502937	0.0197966	20
cg14036627	SELENOP	-0.842022	0.245581	0.43 (0.27, 0.7)	0.000606492	0.0414264	0.0197966	6
cg03078486	POU5F1	-0.80674	0.23541	0.45 (0.28, 0.71)	0.000610368	0.0317776	0.0198563	6
cg12060786	SELENOP	-0.44351	0.129402	0.64 (0.5, 0.83)	0.00060941	0.388879	0.0198563	6
cg19980929	EIF4EBP1	-0.083028	0.024228	0.92 (0.88, 0.97)	0.000610413	0.171649	0.0198563	20
cg02779913	EIF4EBP1	-0.151777	0.0443079	0.86 (0.79, 0.94)	0.000613665	0.246366	0.0198963	20
cg24427850	SELENOP	-0.809852	0.236395	0.44 (0.28, 0.71)	0.000612903	0.0253941	0.0198963	5
cg26818629	POU5F1	-0.832051	0.242915	0.44 (0.27, 0.7)	0.000614182	0.0483052	0.0198963	4
cg19300502	EIF4EBP1	-0.0511353	0.0149384	0.95 (0.92, 0.98)	0.000619156	0.120417	0.020018	20
cg27547543	POU5F1	-0.919619	0.268663	0.4 (0.24, 0.68)	0.00061947	0.143848	0.020018	5
cg22271905	EIF4EBP1	0.288404	0.0843334	1.33 (1.13, 1.57)	0.000626665	0.0345215	0.0202254	20
cg22735190	EIF4EBP1	-0.241314	0.0705821	0.79 (0.68, 0.9)	0.000628713	0.0190729	0.0202748	20
cg08458745	ETS1	-0.314091	0.0919366	0.73 (0.61, 0.87)	0.000634579	0.95353	0.0203771	4
cg09357589	POU5F1	-0.948921	0.277807	0.39 (0.22, 0.67)	0.000636045	0.0398452	0.0203771	5
cg20706496	FYN	0.167855	0.049132	1.18 (1.07, 1.3)	0.000634543	0.702586	0.0203771	9
cg25640887	EIF4EBP1	-0.385513	0.112847	0.68 (0.55, 0.85)	0.000634941	0.674802	0.0203771	4
cg26821115	SELENOP	-0.411764	0.120534	0.66 (0.52, 0.84)	0.000635103	0.198938	0.0203771	8
cg15001636	SMARCA4	-0.176263	0.0516204	0.84 (0.76, 0.93)	0.000638762	0.445973	0.0204224	20
cg11811828	POU5F1	-0.932944	0.273294	0.39 (0.23, 0.67)	0.000640852	0.0451984	0.0204558	4
cg23601515	EIF4EBP1	-0.0939859	0.0275532	0.91 (0.86, 0.96)	0.000647071	0.252117	0.0206459	20
cg07512258	EIF4EBP1	0.219182	0.0643221	1.25 (1.1, 1.41)	0.000655437	0.106543	0.0208704	18
cg22838050	EIF4EBP1	0.0528696	0.0155205	1.05 (1.02, 1.09)	0.000658187	0.338002	0.0209409	20
cg03730533	SELENOP	-0.237508	0.0697602	0.79 (0.69, 0.9)	0.00066254	0.0113457	0.0210661	20
cg21975834	SELENOP	-0.10089	0.0296336	0.9 (0.85, 0.96)	0.000662659	0.0208763	0.0210661	20
cg14642392	SELENOP	0.316107	0.0928818	1.37 (1.14, 1.65)	0.000665713	0.063311	0.0211546	4
cg26535925	EIF4EBP1	0.295574	0.0868881	1.34 (1.13, 1.59)	0.000669499	0.307773	0.0212577	20
cg20373401	SELENOP	-0.10982	0.0322918	0.9 (0.84, 0.95)	0.000671729	0.16668	0.0213199	20
cg02824029	SELENOP	0.370211	0.108908	1.45 (1.17, 1.79)	0.000675558	0.107049	0.0214327	11
cg09771183	EIF4EBP1	-0.322165	0.0947935	0.72 (0.6, 0.87)	0.000677314	0.881431	0.0214797	6
cg08693172	EIF4EBP1	-0.279983	0.0824225	0.76 (0.64, 0.89)	0.000681494	0.256821	0.0215861	9
cg16187659	EIF4EBP1	0.369379	0.108736	1.45 (1.17, 1.79)	0.000681221	0.0129346	0.0215861	5
cg00609948	SELENOP	-0.17848	0.0525778	0.84 (0.75, 0.93)	0.00068733	0.034754	0.0217358	20
cg16010596	SELENOP	0.244723	0.0721236	1.28 (1.11, 1.47)	0.000691046	0.0541691	0.0218357	20
cg12087123	EIF4EBP1	0.327703	0.0965947	1.39 (1.15, 1.68)	0.000692434	0.0106533	0.0218707	20
cg10148841	EIF4EBP1	0.249797	0.07367	1.28 (1.11, 1.48)	0.000697008	0.771926	0.0219974	8
cg16810031	EIF4EBP1	-0.309413	0.0912772	0.73 (0.61, 0.88)	0.000699406	0.56278	0.0220554	13
cg25754173	EIF4EBP1	-0.223247	0.0658952	0.8 (0.7, 0.91)	0.000704272	0.606347	0.022182	19
cg11773468	EIF4EBP1	0.123616	0.0365056	1.13 (1.05, 1.22)	0.000708624	0.770563	0.0222833	20
cg00903577	SELENOP	-0.0718717	0.0212449	0.93 (0.89, 0.97)	0.000716976	0.151901	0.0225188	20
cg18243760	SELENOP	0.607666	0.179765	1.84 (1.29, 2.61)	0.000723996	0.131415	0.0227302	3
cg22118126	EIF4EBP1	0.333994	0.0988365	1.4 (1.15, 1.7)	0.00072681	0.0716771	0.0228094	12
cg01951712	SELENOP	0.324278	0.0959978	1.38 (1.15, 1.67)	0.000730228	0.0208445	0.0228983	7
cg08196561	EIF4EBP1	0.308294	0.0912766	1.36 (1.14, 1.63)	0.000731264	0.113879	0.0229216	20
cg02045355	SELENOP	0.298499	0.0883953	1.35 (1.13, 1.6)	0.000733166	0.026937	0.0229706	20
cg07884764	EIF4EBP1	-0.119497	0.0353879	0.89 (0.83, 0.95)	0.000733412	0.0120064	0.0229706	20
cg17228698	SELENOP	0.258223	0.0764757	1.29 (1.11, 1.5)	0.000734059	0.0661111	0.0229817	6
cg14718848	ETS1	0.0585075	0.0173347	1.06 (1.02, 1.1)	0.000737711	0.0774213	0.0230499	20
cg01192291	SELENOP	-0.162789	0.0482414	0.85 (0.77, 0.93)	0.000739578	0.0493019	0.0230899	20
cg09981464	EIF4EBP1	0.272228	0.0807978	1.31 (1.12, 1.54)	0.000753724	0.0877297	0.0235221	20
cg22652406	EIF4EBP1	0.288943	0.0857765	1.34 (1.13, 1.58)	0.000755629	0.507766	0.0235722	11
cg23476877	SELENOP	0.160622	0.0476979	1.17 (1.07, 1.29)	0.000758589	0.0583903	0.0236457	20
cg14621701	EIF4EBP1	0.23904	0.0710367	1.27 (1.1, 1.46)	0.000765363	0.890567	0.0238379	15
cg11724882	SELENOP	0.393048	0.116823	1.48 (1.18, 1.86)	0.000766888	0.230184	0.0238664	17
cg00240875	SELENOP	0.368935	0.109702	1.45 (1.17, 1.79)	0.000770852	0.0735375	0.0239707	11
cg19918208	SELENOP	-0.121915	0.0362884	0.89 (0.82, 0.95)	0.000780504	0.0736804	0.0242132	20
cg02335376	EIF4EBP1	0.361863	0.10772	1.44 (1.16, 1.77)	0.00078141	0.169376	0.0242221	14
cg22559329	EIF4EBP1	-0.296475	0.088254	0.74 (0.63, 0.88)	0.000781283	0.399813	0.0242221	7
cg04055981	EIF4EBP1	0.102345	0.0304721	1.11 (1.04, 1.18)	0.000783204	0.185334	0.0242682	20
cg24009118	EIF4EBP1	-0.334635	0.0996639	0.72 (0.59, 0.87)	0.00078613	0.422435	0.0243492	12
cg07613656	EIF4EBP1	0.343247	0.102255	1.41 (1.15, 1.72)	0.000788617	0.768695	0.0244166	9
cg16697214	SELENOP	-0.247256	0.0736655	0.78 (0.68, 0.9)	0.000789428	0.0569079	0.024432	6
cg18125510	EIF4EBP1	0.0982675	0.0292849	1.1 (1.04, 1.17)	0.00079201	0.154414	0.0245023	20
cg24055029	SELENOP	-0.325507	0.0970766	0.72 (0.6, 0.87)	0.000799136	0.124847	0.0247032	14
cg21438527	SELENOP	0.0485429	0.01448	1.05 (1.02, 1.08)	0.000801104	0.753193	0.0247474	20
cg16479474	SELENOP	0.250821	0.0748263	1.29 (1.11, 1.49)	0.000802191	0.027207	0.0247684	20
cg20505375	EIF4EBP1	-0.144645	0.0431557	0.87 (0.8, 0.94)	0.000803174	0.158161	0.0247839	20
cg12407791	EIF4EBP1	-0.0622881	0.0185957	0.94 (0.91, 0.97)	0.000809285	0.328751	0.0249579	20
cg04851089	SELENOP	0.387588	0.115868	1.47 (1.17, 1.85)	0.000822578	0.730784	0.0252836	14
cg06357561	EIF4EBP1	0.331606	0.099134	1.39 (1.15, 1.69)	0.000822752	0.0161922	0.0252836	3
cg21650866	EIF4EBP1	0.124412	0.0372059	1.13 (1.05, 1.22)	0.000826153	0.262009	0.0253708	20
cg08155325	SELENOP	0.0561096	0.016782	1.06 (1.02, 1.09)	0.000827479	0.217571	0.025399	20
cg08069147	SELENOP	-0.235724	0.0705102	0.79 (0.69, 0.91)	0.000828421	0.0901855	0.025418	20
cg26557404	EIF4EBP1	0.242514	0.0725628	1.27 (1.11, 1.47)	0.000831415	0.107236	0.0254999	20
cg23926148	EIF4EBP1	0.359116	0.107461	1.43 (1.16, 1.77)	0.000832298	0.0116247	0.025517	6
cg24949488	EIF4EBP1	0.291797	0.087347	1.34 (1.13, 1.59)	0.00083578	0.471161	0.0256137	8
cg19372952	SELENOP	-0.246878	0.0739402	0.78 (0.68, 0.9)	0.000841124	0.18472	0.0257674	12
cg25392060	EIF4EBP1	0.131952	0.0395252	1.14 (1.06, 1.23)	0.00084259	0.296142	0.0258022	20
cg03597347	SELENOP	0.0826695	0.0247676	1.09 (1.03, 1.14)	0.0008444	0.0108413	0.0258375	20
cg14491362	EIF4EBP1	0.246934	0.0739786	1.28 (1.11, 1.48)	0.000844102	0.0237037	0.0258375	12
cg00014104	MAPK1	0.319446	0.0957307	1.38 (1.14, 1.66)	0.000847101	0.0160874	0.0258797	10
cg24147428	EIF4EBP1	0.0963826	0.028894	1.1 (1.04, 1.17)	0.000850758	0.149163	0.0259712	20
cg18473196	EIF4EBP1	-0.245705	0.0736707	0.78 (0.68, 0.9)	0.000852434	0.645907	0.0260021	20
cg25013269	SELENOP	-0.376874	0.113018	0.69 (0.55, 0.86)	0.000854125	0.161618	0.0260237	4
cg24207161	SELENOP	0.17554	0.0526493	1.19 (1.08, 1.32)	0.000855656	0.0717817	0.0260395	11
cg26325286	SELENOP	0.132599	0.0397804	1.14 (1.06, 1.23)	0.000858321	0.0681993	0.0261003	20
cg03270340	SELENOP	-0.0781729	0.0234542	0.92 (0.88, 0.97)	0.000859147	0.156111	0.0261052	20
cg18105139	SELENOP	0.0984327	0.0295562	1.1 (1.04, 1.17)	0.000867354	0.0210103	0.0263397	20
cg24137543	SELENOP	0.0819065	0.0245944	1.09 (1.03, 1.14)	0.000867537	0.0342051	0.0263397	20
cg02861527	EIF4EBP1	-0.323386	0.0971299	0.72 (0.6, 0.88)	0.000870284	0.0420311	0.0263924	8
cg16692470	EIF4EBP1	-0.336911	0.101191	0.71 (0.59, 0.87)	0.0008702	0.268792	0.0263924	20
cg23470227	EIF4EBP1	-0.0755137	0.0226808	0.93 (0.89, 0.97)	0.000870279	0.5055	0.0263924	20
cg10988513	EIF4EBP1	-0.279973	0.0841086	0.76 (0.64, 0.89)	0.000872508	0.405648	0.0264496	5
cg13269645	SELENOP	0.0952399	0.0286141	1.1 (1.04, 1.16)	0.000873376	0.151165	0.0264612	20
cg27490993	SELENOP	0.212251	0.0638677	1.24 (1.09, 1.4)	0.00088962	0.189023	0.0269059	20
cg11517269	SELENOP	0.0845993	0.0254644	1.09 (1.04, 1.14)	0.000892944	0.0358314	0.0269961	20
cg10152449	SELENOP	0.289321	0.0871122	1.34 (1.13, 1.58)	0.000896152	0.017885	0.0270722	11
cg05419581	SELENOP	0.222548	0.0670154	1.25 (1.1, 1.42)	0.000897462	0.122035	0.0270909	4
cg03848483	EIF4EBP1	-0.228913	0.0689579	0.8 (0.69, 0.91)	0.000901446	0.430112	0.0272006	13
cg09331206	EIF4EBP1	-0.295289	0.0889959	0.74 (0.63, 0.89)	0.000906619	0.041778	0.0273357	16
cg07609381	SELENOP	-0.324807	0.0979221	0.72 (0.6, 0.88)	0.000909926	0.970742	0.0274248	3
cg02627403	EIF4EBP1	-0.093309	0.0281353	0.91 (0.86, 0.96)	0.000911745	0.560341	0.0274691	20
cg25573884	SELENOP	-0.247173	0.0745343	0.78 (0.67, 0.9)	0.000912409	0.606334	0.0274785	3
cg22198449	EIF4EBP1	0.210002	0.0633534	1.23 (1.09, 1.4)	0.000917188	0.0180588	0.0276118	12
cg10935138	EIF4EBP1	0.101824	0.0307304	1.11 (1.04, 1.18)	0.000921514	0.535619	0.0277314	20
cg04942107	EIF4EBP1	0.283083	0.0854982	1.33 (1.12, 1.57)	0.000929704	0.471772	0.0279457	4
cg13213536	EIF4EBP1	0.225811	0.0682005	1.25 (1.1, 1.43)	0.000929688	0.877829	0.0279457	10
cg13907973	IRF1	0.0574774	0.0173649	1.06 (1.02, 1.1)	0.000933018	0.0719129	0.0280023	20
cg18466674	HSPA1A	-0.315036	0.0952785	0.73 (0.61, 0.88)	0.000944764	0.130303	0.0282683	5
cg00239660	SELENOP	-0.31501	0.0954346	0.73 (0.61, 0.88)	0.000964109	0.139927	0.0287386	5
cg14032964	EIF4EBP1	-0.376605	0.114121	0.69 (0.55, 0.86)	0.000966719	0.446209	0.0287386	4
cg12215528	EIF4EBP1	-0.311972	0.0946026	0.73 (0.61, 0.88)	0.000974762	0.751961	0.028908	10
cg14898623	EIF4EBP1	0.382526	0.116091	1.47 (1.17, 1.84)	0.000983996	0.349571	0.0291527	4
cg16535667	EIF4EBP1	0.155458	0.0471873	1.17 (1.06, 1.28)	0.000986011	0.288662	0.0292013	20
cg25361844	EIF4EBP1	0.257699	0.0782342	1.29 (1.11, 1.51)	0.000987917	0.0468937	0.0292467	20
cg06065225	EIF4EBP1	0.318199	0.0966193	1.37 (1.14, 1.66)	0.000990096	0.0523969	0.0292891	14
cg10057218	EIF4EBP1	0.123884	0.0376271	1.13 (1.05, 1.22)	0.000993287	0.10546	0.0293614	20
cg17155859	EIF4EBP1	-0.339167	0.103012	0.71 (0.58, 0.87)	0.000992983	0.712047	0.0293614	3
cg00856041	SELENOP	0.252763	0.0767776	1.29 (1.11, 1.5)	0.000994278	0.133398	0.029378	20
cg05445348	EIF4EBP1	0.318668	0.0968438	1.38 (1.14, 1.66)	0.000999984	0.750311	0.0295148	20
cg22489957	SELENOP	-0.237879	0.0722984	0.79 (0.68, 0.91)	0.00100105	0.065107	0.029535	6
cg24450303	EIF4EBP1	-0.318552	0.0968517	0.73 (0.6, 0.88)	0.0010052	0.890943	0.0296465	3
cg09855662	SELENOP	-0.28336	0.0861617	0.75 (0.64, 0.89)	0.00100651	0.0830007	0.0296738	20
cg15300856	EIF4EBP1	-0.232939	0.070854	0.79 (0.69, 0.91)	0.0010105	0.0185977	0.0296909	20
cg16348385	EIF4EBP1	0.263417	0.0801181	1.3 (1.11, 1.52)	0.00100952	0.0217876	0.0296909	20
cg04189187	EIF4EBP1	0.436661	0.132829	1.55 (1.19, 2.01)	0.00101123	0.641911	0.0297012	6
cg08153160	SELENOP	0.67035	0.203955	1.95 (1.31, 2.92)	0.0010135	0.0163827	0.0297456	20
cg14103343	EIF4EBP1	0.312955	0.0952161	1.37 (1.13, 1.65)	0.00101338	0.63577	0.0297456	7
cg02074316	EIF4EBP1	0.0429544	0.0130773	1.04 (1.02, 1.07)	0.00102107	0.757939	0.0299454	20
cg01604210	HMGCL	-0.30488	0.0928305	0.74 (0.61, 0.88)	0.00102248	0.0448015	0.0299755	7
cg11873854	EIF4EBP1	0.158873	0.0483828	1.17 (1.07, 1.29)	0.00102465	0.167507	0.0300279	20
cg03870138	CYBA	-0.312297	0.0952112	0.73 (0.61, 0.88)	0.00103789	0.731758	0.0302673	12
cg11180364	EIF4EBP1	-0.118967	0.0362652	0.89 (0.83, 0.95)	0.00103637	0.168225	0.0302673	12
cg12740337	SELENOP	0.0791024	0.0241169	1.08 (1.03, 1.13)	0.00103823	0.0290367	0.0302673	20
cg15765251	EIF4EBP1	0.044567	0.0135836	1.05 (1.02, 1.07)	0.00103462	0.0370323	0.0302673	20
cg17515076	EIF4EBP1	-0.119193	0.036331	0.89 (0.83, 0.95)	0.00103528	0.200026	0.0302673	20
cg19790294	CYBA	-0.295284	0.0900094	0.74 (0.62, 0.89)	0.0010359	0.372961	0.0302673	12
cg01940915	SELENOP	0.511183	0.155872	1.67 (1.23, 2.26)	0.00103991	0.0174276	0.0303052	7
cg21597937	EIF4EBP1	0.0771606	0.0235314	1.08 (1.03, 1.13)	0.00104155	0.300077	0.0303303	20
cg06295687	EIF4EBP1	0.34871	0.106397	1.42 (1.15, 1.75)	0.00104752	0.0781044	0.0304816	6
cg09684429	EIF4EBP1	0.310739	0.0948165	1.36 (1.13, 1.64)	0.00104817	0.536793	0.0304892	7
cg18824775	SELENOP	-0.322906	0.0985568	0.72 (0.6, 0.88)	0.0010516	0.240296	0.0305662	4
cg15935113	EIF4EBP1	0.186159	0.0568333	1.2 (1.08, 1.35)	0.00105466	0.19786	0.0306439	14
cg08631502	EIF4EBP1	0.110237	0.0336584	1.12 (1.05, 1.19)	0.001056	0.0355977	0.0306714	20
cg04660111	EIF4EBP1	-0.113305	0.0346061	0.89 (0.83, 0.96)	0.00105988	0.163387	0.0307261	20
cg18590995	PARP1	-0.207601	0.0634091	0.81 (0.72, 0.92)	0.00106041	0.24214	0.0307261	13
cg26908328	SELENOP	0.108255	0.0330659	1.11 (1.04, 1.19)	0.00106063	0.612646	0.0307261	20
cg22580353	EIF4EBP1	0.259966	0.0794303	1.3 (1.11, 1.52)	0.00106455	0.137787	0.0308284	5
cg18915211	EIF4EBP1	-0.186137	0.0568853	0.83 (0.74, 0.93)	0.00106737	0.171627	0.0308845	20
cg23303369	MMP9	0.0739903	0.0226142	1.08 (1.03, 1.13)	0.00106846	0.0648729	0.0308845	20
cg23756442	SELENOP	-0.204314	0.0624912	0.82 (0.72, 0.92)	0.00107746	0.109496	0.0311331	20
cg10933494	SELENOP	-0.221514	0.0677599	0.8 (0.7, 0.92)	0.00107887	0.191567	0.0311507	20
cg07278158	SELENOP	0.372184	0.113858	1.45 (1.16, 1.81)	0.00107985	0.066098	0.0311676	12
cg02665416	SELENOP	0.243932	0.0746514	1.28 (1.1, 1.48)	0.00108458	0.260481	0.0312926	20
cg05034471	EIF4EBP1	-0.295634	0.0905221	0.74 (0.62, 0.89)	0.00109124	0.0608676	0.0314733	8
cg04201373	SELENOP	-0.101176	0.0309882	0.9 (0.85, 0.96)	0.00109472	0.0138727	0.031562	20
cg08671267	EIF4EBP1	-0.324557	0.0994278	0.72 (0.59, 0.88)	0.00109753	0.0383973	0.0316315	8
cg22955778	SELENOP	0.197958	0.0606874	1.22 (1.08, 1.37)	0.00110657	0.137658	0.0318803	20
cg25023095	EIF4EBP1	0.364632	0.111795	1.44 (1.16, 1.79)	0.00110786	0.118719	0.0319055	5
cg02447462	EIF4EBP1	0.0851894	0.0261258	1.09 (1.03, 1.15)	0.00111121	0.0814838	0.0319905	20
cg12258179	EIF4EBP1	0.318631	0.0978006	1.38 (1.14, 1.67)	0.00112214	0.994472	0.0322693	20
cg07844694	EIF4EBP1	-0.234947	0.0721197	0.79 (0.69, 0.91)	0.00112305	0.57087	0.0322819	18
cg26612727	EIF4EBP1	-0.393184	0.120696	0.67 (0.53, 0.86)	0.0011234	0.499881	0.0322819	10
cg12717612	EIF4EBP1	-0.135425	0.0415891	0.87 (0.8, 0.95)	0.00112893	0.0804198	0.032429	20
cg19109439	SELENOP	0.370191	0.113747	1.45 (1.16, 1.81)	0.00113585	0.0428076	0.032604	3
cg18784558	SELENOP	0.252824	0.0776976	1.29 (1.11, 1.5)	0.00113816	0.0110604	0.0326581	20
cg23083424	EIF4EBP1	0.102396	0.0314844	1.11 (1.04, 1.18)	0.00114486	0.233973	0.0328386	20
cg00653997	EIF4EBP1	-0.365276	0.112414	0.69 (0.56, 0.87)	0.0011566	0.0411893	0.0331631	5
cg10104451	EIF4EBP1	-0.0566849	0.0174522	0.94 (0.91, 0.98)	0.00116218	0.106607	0.0332987	20
cg01349489	EIF4EBP1	0.127331	0.0392048	1.14 (1.05, 1.23)	0.0011628	0.0467116	0.0333042	20
cg13939204	EIF4EBP1	0.0563538	0.0173553	1.06 (1.02, 1.09)	0.00116604	0.166392	0.0333848	13
cg20927649	SELENOP	-0.138558	0.0426927	0.87 (0.8, 0.95)	0.00117251	0.49288	0.0335577	12
cg03695871	EIF4EBP1	-0.202396	0.0623711	0.82 (0.72, 0.92)	0.0011744	0.399602	0.0335998	20
cg19154600	EIF4EBP1	0.119141	0.0367491	1.13 (1.05, 1.21)	0.00118691	0.286552	0.0339329	20
cg22834713	SELENOP	0.201512	0.0621554	1.22 (1.08, 1.38)	0.00118669	0.158564	0.0339329	20
cg00463367	EIF4EBP1	-0.249853	0.0770882	0.78 (0.67, 0.91)	0.00119058	0.159007	0.0339759	11
cg17655614	EIF4EBP1	0.288255	0.088934	1.33 (1.12, 1.59)	0.00119019	0.184039	0.0339759	6
cg25394505	EIF4EBP1	-0.288135	0.0889168	0.75 (0.63, 0.89)	0.00119319	0.565712	0.0340379	4
cg12413918	ERBB2	-0.142513	0.0439932	0.87 (0.8, 0.95)	0.00119769	0.0218148	0.0341164	20
cg03844971	EIF4EBP1	0.225365	0.0695928	1.25 (1.09, 1.44)	0.00120227	0.343425	0.0342096	13
cg22141781	NDUFA12	-0.118395	0.0365661	0.89 (0.83, 0.95)	0.00120438	0.112103	0.0342201	20
cg08020395	EIF4EBP1	-0.283809	0.0876633	0.75 (0.63, 0.89)	0.00120588	0.0421802	0.0342503	9
cg04878072	EIF4EBP1	0.396959	0.122692	1.49 (1.17, 1.89)	0.00121468	0.150458	0.0344752	8
cg06608359	SELENOP	-0.0996557	0.0308016	0.91 (0.85, 0.96)	0.00121468	0.150922	0.0344752	20
cg06858172	EIF4EBP1	-0.184766	0.0571223	0.83 (0.74, 0.93)	0.00121824	0.061481	0.0345137	20
cg08342770	SELENOP	0.176173	0.0544594	1.19 (1.07, 1.33)	0.00121665	0.0183757	0.0345137	20
cg26540925	EIF4EBP1	0.139005	0.0429836	1.15 (1.06, 1.25)	0.00122113	0.210413	0.0345831	20
cg22943607	EIF4EBP1	-0.147525	0.0456364	0.86 (0.79, 0.94)	0.00122661	0.0185162	0.0347257	20
cg11881472	EIF4EBP1	-0.112838	0.0349193	0.89 (0.83, 0.96)	0.00123193	0.0268809	0.0348636	20
cg23231163	EIF4EBP1	-0.0744784	0.0230514	0.93 (0.89, 0.97)	0.0012337	0.037946	0.0349012	20
cg22633722	CRYAA	-0.324204	0.100358	0.72 (0.59, 0.88)	0.00123585	0.0344026	0.0349117	20
cg02880508	EIF4EBP1	-0.136887	0.0423881	0.87 (0.8, 0.95)	0.00124062	0.425471	0.0350211	20
cg19476082	SELENOP	-0.232794	0.072099	0.79 (0.69, 0.91)	0.00124308	0.140277	0.0350779	8
cg14850771	EIF4EBP1	0.209219	0.0648042	1.23 (1.09, 1.4)	0.00124453	0.940323	0.0351063	4
cg02507810	EIF4EBP1	0.325043	0.100745	1.38 (1.14, 1.69)	0.00125358	0.293262	0.0353488	4
cg16717578	EIF4EBP1	-0.346627	0.107446	0.71 (0.57, 0.87)	0.00125502	0.166063	0.0353766	8
cg09308026	EIF4EBP1	-0.318468	0.0987586	0.73 (0.6, 0.88)	0.00126098	0.0894285	0.035532	7
cg07962309	EIF4EBP1	0.154866	0.0480266	1.17 (1.06, 1.28)	0.00126154	0.0527402	0.0355348	20
cg14882082	EIF4EBP1	-0.217516	0.0675241	0.8 (0.7, 0.92)	0.00127605	0.0851987	0.0359306	20
cg20883227	SELENOP	-0.313041	0.0971843	0.73 (0.6, 0.88)	0.00127697	0.036853	0.0359437	20
cg11774499	EIF4EBP1	0.0564723	0.0175365	1.06 (1.02, 1.1)	0.00128073	0.154919	0.0360365	20
cg10593816	EIF4EBP1	-0.081821	0.0254473	0.92 (0.88, 0.97)	0.00130303	0.610593	0.0366114	20
cg25733559	NDUFA12	-0.0851675	0.0265019	0.92 (0.87, 0.97)	0.00131064	0.358088	0.0367726	20
cg12134349	EIF4EBP1	-0.197956	0.0616043	0.82 (0.73, 0.93)	0.00131196	0.27113	0.0367833	20
cg21416237	EIF4EBP1	-0.232522	0.0723778	0.79 (0.69, 0.91)	0.00131533	0.446898	0.0368646	11
cg18764804	PARP1	-0.233341	0.0726456	0.79 (0.69, 0.91)	0.00131796	0.116278	0.0369118	7
cg03287299	EIF4EBP1	-0.208833	0.0650198	0.81 (0.71, 0.92)	0.00131892	0.619674	0.0369256	14
cg05338009	EIF4EBP1	-0.13475	0.0419693	0.87 (0.8, 0.95)	0.00132417	0.295515	0.0370461	20
cg01871427	EIF4EBP1	-0.0845703	0.0263574	0.92 (0.87, 0.97)	0.00133385	0.0160922	0.0372902	20
cg13301327	EIF4EBP1	-0.0430438	0.0134203	0.96 (0.93, 0.98)	0.00133953	0.0256003	0.0374287	20
cg27135125	SELENOP	-0.203884	0.0635682	0.82 (0.72, 0.92)	0.00133976	0.136393	0.0374287	20
cg18137931	SELENOP	0.2869	0.0894575	1.33 (1.12, 1.59)	0.00134075	0.571623	0.0374432	8
cg23334467	EIF4EBP1	0.0492995	0.0153737	1.05 (1.02, 1.08)	0.00134246	0.13142	0.0374774	20
cg20841648	SELENOP	-0.277817	0.0866718	0.76 (0.64, 0.9)	0.00134878	0.861201	0.0376405	6
cg25461186	EIF4EBP1	0.221454	0.0691432	1.25 (1.09, 1.43)	0.00136086	0.196068	0.0379506	15
cg22036538	EIF4EBP1	0.0674039	0.0210597	1.07 (1.03, 1.11)	0.00137136	0.023353	0.0382161	20
cg10666916	SELENOP	0.0537975	0.0168149	1.06 (1.02, 1.09)	0.00137718	0.264447	0.0383647	20
cg04369964	EIF4EBP1	0.270265	0.0844941	1.31 (1.11, 1.55)	0.00138083	0.501438	0.0384391	14
cg14076451	SELENOP	0.26385	0.0824883	1.3 (1.11, 1.53)	0.0013808	0.0575832	0.0384391	20
cg08091707	EIF4EBP1	-0.14438	0.0451784	0.87 (0.79, 0.95)	0.00139453	0.278849	0.0387791	20
cg25934728	EIF4EBP1	-0.159098	0.0498263	0.85 (0.77, 0.94)	0.00140778	0.28896	0.0391336	15
cg19226100	SELENOP	-0.285941	0.0895611	0.75 (0.63, 0.9)	0.00140953	0.372749	0.0391684	20
cg14753872	SELENOP	0.0655905	0.0205489	1.07 (1.03, 1.11)	0.00141325	0.0492852	0.039244	20
cg13737493	EIF4EBP1	-0.274985	0.0861913	0.76 (0.64, 0.9)	0.00142076	0.192583	0.0393687	13
cg16289618	SELENOP	-0.358283	0.112352	0.7 (0.56, 0.87)	0.00142803	0.0388402	0.0395424	3
cg08079806	EIF4EBP1	-0.177933	0.0558028	0.84 (0.75, 0.93)	0.00142964	0.0468208	0.0395678	20
cg00719211	SELENOP	0.292708	0.0918205	1.34 (1.12, 1.6)	0.00143347	0.422923	0.0396508	20
cg19481029	EIF4EBP1	0.0546545	0.017153	1.06 (1.02, 1.09)	0.00144104	0.642876	0.0398183	20
cg11754684	EIF4EBP1	0.150446	0.0472589	1.16 (1.06, 1.28)	0.00145539	0.0146378	0.0402004	20
cg18268041	EIF4EBP1	0.143771	0.0451762	1.15 (1.06, 1.26)	0.00146034	0.882346	0.0403086	5
cg16421653	EIF4EBP1	0.192661	0.0605614	1.21 (1.08, 1.37)	0.0014664	0.592425	0.0404332	13
cg04320760	EIF4EBP1	-0.109212	0.0343382	0.9 (0.84, 0.96)	0.00147038	0.12695	0.0405288	20
cg02551604	SELENOP	-0.0532684	0.0167574	0.95 (0.92, 0.98)	0.00147892	0.0149541	0.0406213	20
cg16690757	EIF4EBP1	0.272158	0.0856503	1.31 (1.11, 1.55)	0.00148527	0.303341	0.0407813	8
cg06585804	EIF4EBP1	0.219067	0.0689595	1.24 (1.09, 1.43)	0.00148935	0.165529	0.0408648	20
cg27093817	EIF4EBP1	0.311409	0.0980354	1.37 (1.13, 1.65)	0.00149067	0.240353	0.0408867	3
cg19008371	EIF4EBP1	0.41568	0.130877	1.52 (1.17, 1.96)	0.00149267	0.0641199	0.0409271	6
cg22416596	MAPK11	0.246749	0.0777666	1.28 (1.1, 1.49)	0.00150902	0.806614	0.0413612	15
cg21404906	XRCC5	0.12958	0.0408466	1.14 (1.05, 1.23)	0.00151211	0.524237	0.0414314	20
cg21235746	EIF4EBP1	-0.233563	0.0736275	0.79 (0.69, 0.91)	0.00151276	0.558346	0.0414346	13
cg05053544	EIF4EBP1	0.291593	0.0919611	1.34 (1.12, 1.6)	0.00152005	0.989782	0.0416053	8
cg06991565	SELENOP	0.461683	0.145608	1.59 (1.19, 2.11)	0.00152061	0.021896	0.0416059	12
cg03610280	EIF4EBP1	-0.0896881	0.0283039	0.91 (0.86, 0.97)	0.00153094	0.0760253	0.0418593	12
cg14996805	EIF4EBP1	-0.323491	0.102092	0.72 (0.59, 0.88)	0.00153172	0.153398	0.0418662	20
cg22663389	MIR21	-0.360686	0.113855	0.7 (0.56, 0.87)	0.00153521	0.524693	0.0418739	7
cg23266546	SELENOP	0.374897	0.118337	1.45 (1.15, 1.83)	0.00153465	0.188131	0.0418739	16
cg25764256	EIF4EBP1	0.234646	0.0740583	1.26 (1.09, 1.46)	0.00153282	0.724578	0.0418739	3
cg22729539	EIF4EBP1	0.283725	0.0895905	1.33 (1.11, 1.58)	0.00154067	0.812426	0.0419601	9
cg22847691	HSPA1A	-0.27452	0.0866857	0.76 (0.64, 0.9)	0.00154105	0.61995	0.0419601	4
cg25424279	EIF4EBP1	0.315665	0.0997469	1.37 (1.13, 1.67)	0.00155262	0.219114	0.0422166	13
cg14205216	SELENOP	0.0915468	0.0289314	1.1 (1.04, 1.16)	0.00155473	0.0106036	0.0422587	20
cg26354367	SELENOP	0.357605	0.113051	1.43 (1.15, 1.78)	0.00156032	0.0702851	0.0423524	10
cg09213964	EIF4EBP1	0.166487	0.0526371	1.18 (1.07, 1.31)	0.00156191	0.0734104	0.042381	20
cg16465129	SELENOP	-0.360226	0.113936	0.7 (0.56, 0.87)	0.00156881	0.0291925	0.0424944	15
cg25410010	SELENOP	-0.16776	0.0530543	0.85 (0.76, 0.94)	0.00156669	0.259976	0.0424944	6
cg06140900	SELENOP	0.10379	0.0328304	1.11 (1.04, 1.18)	0.00157011	0.0352886	0.0425055	20
cg07605285	EIF4EBP1	0.170864	0.0540497	1.19 (1.07, 1.32)	0.00157098	0.125565	0.0425055	12
cg14737977	EIF4EBP1	0.270569	0.0855941	1.31 (1.11, 1.55)	0.00157193	0.366504	0.0425055	7
cg00518468	EIF4EBP1	-0.226631	0.0717195	0.8 (0.69, 0.92)	0.00157786	0.593177	0.0426301	5
cg04308346	EIF4EBP1	-0.236924	0.0749819	0.79 (0.68, 0.91)	0.00157906	0.347236	0.0426394	20
cg04884612	SELENOP	0.299659	0.0949129	1.35 (1.12, 1.63)	0.00159291	0.0348955	0.0429899	17
cg18942464	CYP20A1	-0.210823	0.0667931	0.81 (0.71, 0.92)	0.00159756	0.297933	0.0429899	20
cg26539455	SELENOP	0.471895	0.149511	1.6 (1.2, 2.15)	0.00159807	0.289463	0.0429899	6
cg05707623	EIF4EBP1	-0.194057	0.0614937	0.82 (0.73, 0.93)	0.00160103	0.118651	0.0430547	13
cg05178683	DGKQ	-0.166411	0.052762	0.85 (0.76, 0.94)	0.00161057	0.63525	0.0432964	20
cg00423487	EIF4EBP1	-0.181955	0.0577312	0.83 (0.74, 0.93)	0.00162285	0.0678874	0.0435688	9
cg00542992	SELENOP	0.335852	0.106552	1.4 (1.14, 1.72)	0.00162155	0.0179537	0.0435688	8
cg14913216	EIF4EBP1	0.283563	0.089966	1.33 (1.11, 1.58)	0.00162219	0.680335	0.0435688	18
cg19118072	EIF4EBP1	0.188831	0.0599336	1.21 (1.07, 1.36)	0.00162897	0.167767	0.0437162	16
cg01751047	EIF4EBP1	-0.0779424	0.0247454	0.93 (0.88, 0.97)	0.00163393	0.266158	0.0438342	20
cg08234168	SELENOP	-0.30057	0.09546	0.74 (0.61, 0.89)	0.00164026	0.972024	0.0439889	6
cg08426951	EIF4EBP1	0.309807	0.0983971	1.36 (1.12, 1.65)	0.00164093	0.321502	0.0439917	9
cg01843899	EIF4EBP1	0.163493	0.0519478	1.18 (1.06, 1.3)	0.00164813	0.0280215	0.0441698	20
cg25958766	EIF4EBP1	-0.2081	0.0661432	0.81 (0.71, 0.92)	0.00165403	0.650504	0.0443127	15
cg11100309	EIF4EBP1	-0.123963	0.0394139	0.88 (0.82, 0.95)	0.00166001	0.0167315	0.0444577	20
cg00697095	EIF4EBP1	0.355448	0.113043	1.43 (1.14, 1.78)	0.00166442	0.368666	0.0445605	14
cg09217157	EIF4EBP1	-0.147309	0.046866	0.86 (0.79, 0.95)	0.00167112	0.0722718	0.0447248	10
cg20600379	SELENOP	0.228012	0.072582	1.26 (1.09, 1.45)	0.00168116	0.0176059	0.0449628	3
cg03836615	ITPR1	0.293736	0.0935405	1.34 (1.12, 1.61)	0.00168831	0.954888	0.0451079	5
cg07477296	EIF4EBP1	0.0806804	0.0256971	1.08 (1.03, 1.14)	0.0016914	0.924959	0.045175	20
cg00255919	IRF1	0.0412523	0.0131518	1.04 (1.02, 1.07)	0.00170909	0.0243408	0.0455543	20
cg05099708	EIF4EBP1	-0.183653	0.0585552	0.83 (0.74, 0.93)	0.00171031	0.116108	0.0455712	13
cg04640076	EIF4EBP1	-0.0670748	0.0213894	0.94 (0.9, 0.98)	0.0017133	0.0138722	0.0456353	20
cg00182893	SELENOP	0.0657103	0.0209568	1.07 (1.02, 1.11)	0.00171556	0.0910077	0.04568	20
cg18217622	SELENOP	0.0758185	0.0241901	1.08 (1.03, 1.13)	0.00172281	0.0806826	0.0458575	20
cg21556904	EIF4EBP1	-0.204779	0.065351	0.81 (0.72, 0.93)	0.00172717	0.0404397	0.045958	19
cg26101485	EIF4EBP1	-0.25103	0.0801271	0.78 (0.66, 0.91)	0.00173091	0.270477	0.0460418	18
cg01255894	EIF4EBP1	-0.271672	0.086759	0.76 (0.64, 0.9)	0.00174006	0.230411	0.0462696	3
cg24757553	SELENOP	-0.177993	0.0568547	0.84 (0.75, 0.94)	0.00174408	0.139558	0.0463607	18
cg20202438	NPPA	-0.0823053	0.0262954	0.92 (0.87, 0.97)	0.00174793	0.397448	0.0464474	20
cg06513139	EIF4EBP1	-0.274016	0.0875516	0.76 (0.64, 0.9)	0.00174949	0.846468	0.0464729	6
cg25341925	NPPA	-0.0830538	0.0265409	0.92 (0.87, 0.97)	0.00175235	0.648308	0.0465332	20
cg06795425	CXCR4	0.156451	0.0500448	1.17 (1.06, 1.29)	0.00177075	0.0522545	0.0469262	20
cg07845093	EIF4EBP1	-0.0908035	0.0290458	0.91 (0.86, 0.97)	0.00177074	0.010576	0.0469262	20
cg01680573	EIF4EBP1	0.293613	0.0939292	1.34 (1.12, 1.61)	0.00177261	0.188031	0.0469598	5
cg07091478	EIF4EBP1	-0.168612	0.0539586	0.84 (0.76, 0.94)	0.00177905	0.0315271	0.0471144	20
cg05521982	EIF4EBP1	0.0892654	0.0285783	1.09 (1.03, 1.16)	0.00178689	0.0440891	0.047306	20
cg17385497	EIF4EBP1	-0.24747	0.0792554	0.78 (0.67, 0.91)	0.0017936	0.194562	0.0474358	4
cg20720118	SELENOP	0.275704	0.0882977	1.32 (1.11, 1.57)	0.00179361	0.126356	0.0474358	11
cg24158141	DGKQ	-0.117575	0.0376721	0.89 (0.83, 0.96)	0.00180231	0.253468	0.0476338	20
cg21908344	EIF4EBP1	-0.0804067	0.0257746	0.92 (0.88, 0.97)	0.0018109	0.035937	0.0478286	20
cg02335517	SELENOP	-0.294479	0.0944345	0.74 (0.62, 0.9)	0.00181873	0.351223	0.0479707	3
cg03572680	EIF4EBP1	0.183949	0.0589921	1.2 (1.07, 1.35)	0.00181958	0.4296	0.0479771	14
cg01090161	SELENOP	-0.139164	0.0446532	0.87 (0.8, 0.95)	0.0018298	0.143831	0.0481979	17
cg10346212	EIF4EBP1	-0.0856853	0.0274929	0.92 (0.87, 0.97)	0.00182925	0.581039	0.0481979	20
cg17367596	EIF4EBP1	-0.485775	0.155934	0.62 (0.45, 0.84)	0.00183785	0.587313	0.0483937	3
cg10400843	EIF4EBP1	-0.193985	0.0622725	0.82 (0.73, 0.93)	0.00183885	0.0930451	0.0484036	8
cg16437184	SELENOP	-0.365209	0.117257	0.69 (0.55, 0.87)	0.0018419	0.0858621	0.0484676	4
cg15251256	EIF4EBP1	0.148949	0.0478368	1.16 (1.06, 1.27)	0.00184756	0.157255	0.048584	16
cg09235562	EIF4EBP1	-0.09252	0.0297247	0.91 (0.86, 0.97)	0.00185469	0.788483	0.0487552	20
cg14196170	SELENOP	-0.212781	0.0684432	0.81 (0.71, 0.92)	0.00187801	0.019849	0.0493186	9
cg12935359	EIF4EBP1	-0.0544066	0.0175038	0.95 (0.92, 0.98)	0.00188187	0.122479	0.0493867	20
cg13177375	SELENOP	0.296544	0.0954134	1.35 (1.12, 1.62)	0.00188361	0.147558	0.0494158	14
cg19804488	EIF4EBP1	-0.122737	0.039496	0.88 (0.82, 0.96)	0.00188629	0.203965	0.0494696	20
cg08994060	EIF4EBP1	-0.093352	0.0300426	0.91 (0.86, 0.97)	0.00188793	0.0150148	0.0494962	14
cg09791883	SELENOP	0.350217	0.112791	1.42 (1.14, 1.77)	0.00190284	0.0115117	0.049837	14

## Sheet: Table S4
Table S4. Summary data-level Mendelian randomization analysis for association between Oxidative stress gene methylations and Multiple sclerosis in replicated stage (we only show the probes were replicated).
probeID	Gene	Beta	SE	OR (95% CI)	P value	P value (HEIDI test)	Number of SNPs used in HEIDI test
cg19755435	EIF4EBP1	0.161109	0.0637273	1.17 (1.04, 1.33)	0.0114681	0.906545	20
cg20008734	EIF4EBP1	0.0889992	0.0430575	1.09 (1.00, 1.19)	0.0387358	0.0264958	13
cg18477569	BACH2	0.0761851	0.0338433	1.08 (1.01, 1.15)	0.0243784	0.334382	20

## Sheet: Table S5
Table S5. Summary data-level Mendelian randomization analysis for association between oxidative stress gene expression and Multiple sclerosis in discovery stage
Gene	Beta	SE	OR (95% CI)	P value	P value after FDR adjustment	P value (HEIDI test)	Number of SNPs used in HEIDI test
STAT3	-0.889173	0.140923	0.41 (0.31, 0.54)	2.79651e-10	2.63431e-08	0.0748347	20
TYMP	-0.172442	0.0274796	0.84 (0.80, 0.89)	3.4904e-10	2.73996e-08	0.913259	20
BACH2	-0.679578	0.109768	0.51 (0.41, 0.63)	5.9766e-10	4.33073e-08	0.403132	20
CDK4	-2.73281	0.580185	0.07 (0.02, 0.20)	2.47426e-06	0.000137103	0.46291	20
XBP1	-0.205378	0.0459173	0.81 (0.74, 0.89)	7.72069e-06	0.000382783	0.0106014	20
MAPK3	-0.15962	0.0361559	0.85 (0.79, 0.92)	1.01118e-05	0.000476266	0.125941	20
GRB2	-0.459584	0.105384	0.63 (0.51, 0.78)	1.29451e-05	0.000580682	0.128223	20
PVALB	0.130051	0.0299471	1.14 (1.07, 1.21)	1.40749e-05	0.000602663	0.723123	20
CD86	0.424498	0.098129	1.53 (1.26, 1.85)	1.51897e-05	0.000622116	0.0702084	20
MAP3K11	0.147259	0.0371318	1.16 (1.08, 1.25)	7.31381e-05	0.00264985	0.0301017	20
MCL1	-0.331489	0.0893076	0.72 (0.60, 0.86)	0.00020582	0.00668561	0.116526	20
SETD2	0.607215	0.16661	1.84 (1.32, 2.54)	0.000267874	0.00841124	0.254159	20
CDKN2A	-0.795178	0.228429	0.45 (0.29, 0.71)	0.0004994	0.0147011	0.390827	18
CXCR4	-1.87471	0.541716	0.15 (0.05, 0.44)	0.000538812	0.0153806	0.54027	20
PTPRC	-0.886089	0.262004	0.41 (0.25, 0.69)	0.000719686	0.0188318	0.0214393	15
SMARCA4	0.375619	0.111561	1.46 (1.17, 1.81)	0.000760122	0.0193523	0.201122	20
EIF2AK3	0.708537	0.211058	2.03 (1.34, 3.07)	0.00078774	0.0195277	0.0824893	20
CR2	-0.521256	0.159673	0.59 (0.43, 0.81)	0.00109646	0.0264838	0.617794	20
ABCC2	0.370597	0.114785	1.45 (1.16, 1.81)	0.00124385	0.0292927	0.528869	20
CD28	0.540698	0.171825	1.72 (1.23, 2.40)	0.00165074	0.03756	0.150407	20
JAK1	-0.954882	0.303853	0.38 (0.21, 0.70)	0.00167465	0.03756	0.0201793	19
MPO	-0.168997	0.0544095	0.84 (0.76, 0.94)	0.00189626	0.0400853	0.0646309	20
DGKQ	-0.065181	0.021005	0.94 (0.90, 0.98)	0.0019149	0.0400853	0.138971	20
NPPA	0.206236	0.0668506	1.23 (1.08, 1.40)	0.0020353	0.0416794	0.108602	20
NDUFS7	-1.62856	0.53079	0.20 (0.07, 0.56)	0.00215369	0.0431655	0.154122	18
GADD45A	-0.871811	0.287041	0.42 (0.24, 0.73)	0.00238761	0.046032	0.0188143	20
FCGR2A	0.765312	0.252048	2.15 (1.31, 3.52)	0.00239445	0.046032	0.361103	20
DNM2	0.642744	0.216434	1.90 (1.24, 2.91)	0.00298094	0.0556786	0.49439	20
CASP3	0.149261	0.0503197	1.16 (1.05, 1.28)	0.00301445	0.0556786	0.101322	20
CSK	0.152217	0.0514709	1.16 (1.05, 1.29)	0.00310309	0.0561694	0.995108	20
RELA	-1.11657	0.37828	0.33 (0.16, 0.69)	0.00316027	0.0561694	0.414274	20
NEFH	-0.178914	0.0613932	0.84 (0.74, 0.94)	0.00356558	0.0615601	0.716647	20
COX5A	-0.453006	0.155579	0.64 (0.47, 0.86)	0.00359427	0.0615601	0.411966	20
CFLAR	-0.165081	0.0569762	0.85 (0.76, 0.95)	0.00376307	0.0633002	0.0151209	20
ADM	0.141156	0.0488692	1.15 (1.05, 1.27)	0.00387163	0.0639838	0.212906	20
SLC25A27	-0.3828	0.13331	0.68 (0.53, 0.89)	0.00408538	0.0663522	0.524259	20
IL1RN	-0.451272	0.159204	0.64 (0.47, 0.87)	0.00458899	0.0726609	0.43058	20
PTEN	-0.519456	0.183434	0.59 (0.42, 0.85)	0.00462808	0.0726609	0.959679	20
MMP9	-0.280423	0.0993931	0.76 (0.62, 0.92)	0.00478209	0.0738479	0.0342476	20
COX6B1	-0.134675	0.0481679	0.87 (0.80, 0.96)	0.00517478	0.0786232	0.741896	20
DES	0.377111	0.135304	1.46 (1.12, 1.90)	0.00531763	0.0795112	0.0872853	19
MFN2	-0.0521043	0.0189455	0.95 (0.91, 0.99)	0.00595558	0.0863101	0.139656	20
ATF4	0.358513	0.130602	1.43 (1.11, 1.85)	0.00604968	0.0863454	0.0138008	20
VWF	-0.143333	0.0532612	0.87 (0.78, 0.96)	0.00712106	0.10012	0.253844	20
LPL	0.104802	0.0391055	1.11 (1.03, 1.20)	0.00736267	0.101995	0.530237	20
CTSG	-0.0965387	0.0361672	0.91 (0.85, 0.97)	0.0076024	0.103789	0.20596	20
FAAH	-0.129233	0.0485312	0.88 (0.80, 0.97)	0.00774733	0.104045	0.633137	20
CXCL10	0.237444	0.0893052	1.27 (1.06, 1.51)	0.00784207	0.104045	0.74035	20
PLD1	-0.238361	0.0902043	0.79 (0.66, 0.94)	0.0082306	0.106473	0.0497992	20
STAT1	0.740261	0.282995	2.10 (1.20, 3.65)	0.00890163	0.11297	0.446022	20
IFNG	0.518334	0.198423	1.68 (1.14, 2.48)	0.0089944	0.11297	0.139661	20
ETS1	-0.699517	0.271086	0.50 (0.29, 0.85)	0.00986779	0.122294	0.163486	14
CCR6	-0.203615	0.0792382	0.82 (0.70, 0.95)	0.0101799	0.122294	0.400793	20
CALM3	0.274382	0.106841	1.32 (1.07, 1.62)	0.0102247	0.122294	0.771736	20
CASP8	-0.203832	0.0794023	0.82 (0.70, 0.95)	0.0102561	0.122294	0.59023	20
MAPK9	-0.161706	0.0633642	0.85 (0.75, 0.96)	0.0107103	0.12601	0.32538	20
NLRP3	0.162839	0.0639969	1.18 (1.04, 1.33)	0.0109441	0.12601	0.711353	20
NRG1	-0.0586561	0.0230639	0.94 (0.90, 0.99)	0.0109845	0.12601	0.822437	20
GLS2	-0.733693	0.288918	0.48 (0.27, 0.85)	0.0111027	0.12601	0.132735	17
CCR7	0.516664	0.204448	1.68 (1.12, 2.50)	0.0115003	0.128967	0.917041	20
STAT4	0.83768	0.33212	2.31 (1.21, 4.43)	0.0116616	0.129238	0.318754	20
HSD17B4	0.154404	0.063269	1.17 (1.03, 1.32)	0.0146696	0.158836	0.0411714	20
KLF2	0.473627	0.196717	1.61 (1.09, 2.36)	0.0160555	0.170865	0.318592	20
SLC22A5	0.0577602	0.0240101	1.06 (1.01, 1.11)	0.0161433	0.170865	0.0518907	20
NR2C2	0.437594	0.185016	1.55 (1.08, 2.23)	0.0180219	0.187935	0.662315	15
NFKB1	-0.558905	0.237806	0.57 (0.36, 0.91)	0.0187604	0.191436	0.107324	20
SFXN4	-0.0542522	0.0231106	0.95 (0.91, 0.99)	0.0188997	0.191436	0.649699	20
TPK1	-0.0886612	0.0379853	0.92 (0.85, 0.99)	0.0195909	0.196326	0.991266	20
CTLA4	0.272912	0.117232	1.31 (1.04, 1.65)	0.0199138	0.197461	0.387645	20
HERPUD1	0.176712	0.0760931	1.19 (1.03, 1.39)	0.0202157	0.198367	0.0250798	20
FYN	0.395331	0.171606	1.48 (1.06, 2.08)	0.021239	0.20227	0.0180729	20
DEPDC5	0.264135	0.114724	1.30 (1.04, 1.63)	0.0213155	0.20227	0.0389893	20
DHFR	0.0494487	0.0215034	1.05 (1.01, 1.10)	0.0214724	0.20227	0.518478	20
NDUFA9	-0.24945	0.109848	0.78 (0.63, 0.97)	0.0231547	0.213073	0.211685	20
LANCL1	0.201337	0.0887114	1.22 (1.03, 1.46)	0.0232338	0.213073	0.150387	20
PRDX6	0.143192	0.0631216	1.15 (1.02, 1.31)	0.0232977	0.213073	0.0188895	20
ZC3H12A	0.42578	0.188004	1.53 (1.06, 2.21)	0.0235286	0.213115	0.0878858	20
SFTPB	0.326411	0.144734	1.39 (1.04, 1.84)	0.0241179	0.216372	0.640502	20
PLCG1	0.676742	0.302536	1.97 (1.09, 3.56)	0.0252932	0.221312	0.940487	20
RXRA	-0.700063	0.313133	0.50 (0.27, 0.92)	0.0253733	0.221312	0.0443444	20
CHCHD10	-0.336947	0.151293	0.71 (0.53, 0.96)	0.0259398	0.224099	0.899601	20
MYD88	0.446237	0.200673	1.56 (1.05, 2.32)	0.0261687	0.224099	0.688377	20
GFM1	0.166291	0.0755167	1.18 (1.02, 1.37)	0.0276623	0.234755	0.274983	20
G3BP1	-0.557715	0.25451	0.57 (0.35, 0.94)	0.0284281	0.237335	0.0585444	20
VEGFA	0.161482	0.0737783	1.18 (1.02, 1.36)	0.0286157	0.237335	0.0109732	20
STK25	0.392812	0.179589	1.48 (1.04, 2.11)	0.028722	0.237335	0.363332	20
ALDH3A2	0.221338	0.101489	1.25 (1.02, 1.52)	0.0291906	0.239109	0.358219	20
POR	-0.116009	0.0536423	0.89 (0.80, 0.99)	0.0305695	0.247789	0.550845	20
HNF1A	0.381004	0.176672	1.46 (1.04, 2.07)	0.0310402	0.247789	0.145311	20
TGFBR2	-0.133977	0.0622223	0.87 (0.77, 0.99)	0.0313025	0.247789	0.331315	20
LGALS1	0.127877	0.0595612	1.14 (1.01, 1.28)	0.0317944	0.249586	0.220521	20
SRC	-0.546894	0.258992	0.58 (0.35, 0.96)	0.0347186	0.268414	0.0244313	15
NGFR	0.704544	0.334248	2.02 (1.05, 3.89)	0.0350443	0.268414	0.713097	9
CYP11A1	0.608685	0.289063	1.84 (1.04, 3.24)	0.0352287	0.268414	0.329175	20
HP	0.0538282	0.0255842	1.06 (1.00, 1.11)	0.0353816	0.268414	0.148273	20
PLCB1	0.0654543	0.0311499	1.07 (1.00, 1.13)	0.0356176	0.268414	0.637037	20
LCAT	0.157679	0.075345	1.17 (1.01, 1.36)	0.0363706	0.271914	0.0607925	20
ITGB3	-0.239053	0.114855	0.79 (0.63, 0.99)	0.0374029	0.277429	0.0920705	20
SYK	0.0749255	0.0360693	1.08 (1.00, 1.16)	0.037777	0.278015	0.0213635	20
PPP5C	-0.0835552	0.0404602	0.92 (0.85, 1.00)	0.0389117	0.284146	0.43865	20
CYP27A1	0.0390135	0.0190641	1.04 (1.00, 1.08)	0.040713	0.292761	0.804792	20
CST3	-0.0699949	0.0342797	0.93 (0.87, 1.00)	0.041164	0.293761	0.631949	20
MSR1	0.0890453	0.0438205	1.09 (1.00, 1.19)	0.0421488	0.297428	0.421283	20
NCF2	-0.229998	0.113274	0.79 (0.64, 0.99)	0.0423093	0.297428	0.509133	20
PPARGC1A	-0.0911576	0.0452088	0.91 (0.84, 1.00)	0.0437615	0.305358	0.591136	20
AHR	0.147361	0.0736239	1.16 (1.00, 1.34)	0.0453349	0.312092	0.161909	20
MAPKAPK5	-0.16532	0.0827019	0.85 (0.72, 1.00)	0.0456101	0.312092	0.244192	20
DYRK1A	0.386328	0.193641	1.47 (1.01, 2.15)	0.0460343	0.312092	0.52146	20
CYP2D6	-0.109445	0.054862	0.90 (0.80, 1.00)	0.0460518	0.312092	0.699792	20
SDHAF1	0.172187	0.0870673	1.19 (1.00, 1.41)	0.0479703	0.320482	0.2901	20
CD4	-0.16504	0.0836163	0.85 (0.72, 1.00)	0.0484076	0.320482	0.206908	17
BBC3	-0.679785	0.344422	0.51 (0.26, 1.00)	0.0484157	0.320482	0.0191496	17

## Sheet: Table S6
Table S6. Summary data-level Mendelian randomization analysis for association between oxidative stress gene expression and Multiple sclerosis in replicated stage
Gene	Beta	SE	OR (95% CI)	P value	P value after FDR adjustment	P value (HEIDI test)	Number of SNPs used in HEIDI test
MAPK3	-0.316417	0.0578639	0.73 (0.65, 0.82)	4.54389e-08	0.08558	7.18692e-06	20
STAT3	-0.808645	0.215751	0.45 (0.29, 0.68)	0.000178217	0.0157655	0.0132649	20
SOCS1	-1.75215	0.468093	0.17 (0.07, 0.43)	0.00018171	0.0567649	0.0132649	20
NFKB1	0.524428	0.161185	1.69 (1.23, 2.32)	0.00113963	0.0279411	0.0675942	20
MFN2	-0.107152	0.0345428	0.90 (0.84, 0.96)	0.0019222	0.972204	0.107304	20
CD28	0.994765	0.337008	2.70 (1.40, 5.23)	0.00315969	0.0866167	0.166586	20
DCTN1	-0.758516	0.263986	0.47 (0.28, 0.79)	0.00406183	0.913601	0.183796	10
BACH2	-0.538066	0.18727	0.58 (0.40, 0.84)	0.00406316	0.603937	0.183796	20
TSFM	0.313041	0.108963	1.37 (1.10, 1.69)	0.00406714	0.0715658	0.183796	20
NDUFS7	-1.7856	0.633275	0.17 (0.05, 0.58)	0.00480801	0.157022	0.2074	20
WRN	-0.319269	0.114065	0.73 (0.58, 0.91)	0.0051262	0.901712	0.211512	20
MAPKAPK3	-0.219761	0.0810222	0.80 (0.68, 0.94)	0.00668066	0.705607	0.264164	5
GADD45B	0.370722	0.137449	1.45 (1.11, 1.90)	0.00699344	0.345115	0.265471	20
SREBF1	-0.229671	0.0862753	0.79 (0.67, 0.94)	0.0077662	0.607719	0.278222	20
MSH2	-0.145043	0.0546168	0.86 (0.78, 0.96)	0.00791571	0.71483	0.278222	20
CTNNB1	-0.284028	0.109571	0.75 (0.61, 0.93)	0.00953707	0.21886	0.323239	20
MAP3K5	-0.157483	0.0611333	0.85 (0.76, 0.96)	0.00999325	0.754477	0.324437	20
HBG2	0.151942	0.059189	1.16 (1.04, 1.31)	0.0102562	0.237015	0.324437	20
UBE2L3	-0.108841	0.0428857	0.90 (0.82, 0.98)	0.0111512	0.0729195	0.341372	20
BBC3	-1.57407	0.627313	0.21 (0.06, 0.71)	0.0120999	0.107716	0.34764	20
PPP5C	-0.191121	0.0764062	0.83 (0.71, 0.96)	0.0123712	0.978811	0.34764	20
CR2	0.76337	0.306212	2.15 (1.18, 3.91)	0.0126688	0.036214	0.34764	20
NR4A2	-0.868603	0.349561	0.42 (0.21, 0.83)	0.012961	0.228154	0.34764	20
CYP2E1	-0.610837	0.247165	0.54 (0.33, 0.88)	0.0134594	0.035394	0.34764	20
LANCL1	-0.393606	0.159427	0.67 (0.49, 0.92)	0.0135539	0.948533	0.34764	20
BMP2	-0.36648	0.149816	0.69 (0.52, 0.93)	0.0144371	0.643071	0.360548	9
LEP	0.969261	0.40092	2.64 (1.20, 5.78)	0.0156235	0.558072	0.380172	20
SCARB1	0.226267	0.0940833	1.25 (1.04, 1.51)	0.0161739	0.145524	0.383726	20
SELENOT	0.2827	0.118012	1.33 (1.05, 1.67)	0.0165971	0.240221	0.384161	20
SORD	0.383119	0.162288	1.47 (1.07, 2.02)	0.0182386	0.316765	0.407092	20
BCL2L1	1.05708	0.450734	2.88 (1.19, 6.96)	0.0190152	0.618565	0.407092	20
G3BP1	-1.04242	0.446167	0.35 (0.15, 0.85)	0.0194706	0.168292	0.407092	20
TPPP3	-0.485058	0.209874	0.62 (0.41, 0.93)	0.0208227	0.803036	0.407092	20
TXN	-0.24574	0.106554	0.78 (0.63, 0.96)	0.0210967	0.187862	0.407092	20
XBP1	-0.15255	0.0662289	0.86 (0.75, 0.98)	0.0212575	0.826803	0.407092	20
GAA	0.114605	0.0498754	1.12 (1.02, 1.24)	0.0215713	0.166713	0.407092	20
GDF15	0.332966	0.145005	1.40 (1.05, 1.85)	0.0216621	0.678763	0.407092	20
VCAM1	0.278115	0.121187	1.32 (1.04, 1.67)	0.0217374	0.381812	0.407092	20
DNM2	0.850057	0.370801	2.34 (1.13, 4.84)	0.0218774	0.964449	0.407092	20
VKORC1L1	-0.195271	0.085996	0.82 (0.70, 0.97)	0.0231654	0.267395	0.418025	10
JAK1	-1.13322	0.499719	0.32 (0.12, 0.86)	0.023346	0.228305	0.418025	20
SYK	0.144799	0.0649978	1.16 (1.02, 1.31)	0.0258965	0.115933	0.442469	20
STK25	0.635109	0.286679	1.89 (1.08, 3.31)	0.0267326	0.0333874	0.442469	20
GSTM2	0.170421	0.0779257	1.19 (1.02, 1.38)	0.0287447	0.339463	0.442469	20
PML	0.320564	0.146643	1.38 (1.03, 1.84)	0.0288145	0.3267	0.442469	20
DDIT3	0.396454	0.182653	1.49 (1.04, 2.13)	0.0299665	0.0362279	0.442469	20
RRM2B	-0.390254	0.180246	0.68 (0.48, 0.96)	0.030378	0.31748	0.442469	20
ACTB	0.688663	0.318152	1.99 (1.07, 3.71)	0.0304206	0.388409	0.442469	20
NOD2	-0.0815812	0.0377018	0.92 (0.86, 0.99)	0.0304754	0.782922	0.442469	20
GSTO1	-0.348866	0.161753	0.71 (0.51, 0.97)	0.0310225	0.437493	0.442469	20
SLC8A1	-0.273423	0.12708	0.76 (0.59, 0.98)	0.0314295	0.594176	0.442469	20
CCR6	-0.303309	0.140988	0.74 (0.56, 0.97)	0.0314519	0.621813	0.442469	20
GLS	-0.288931	0.134531	0.75 (0.58, 0.98)	0.0317378	0.257227	0.442469	20
PTPN22	-0.317288	0.147795	0.73 (0.55, 0.97)	0.0318081	0.662463	0.442469	20
BECN1	0.227733	0.106543	1.26 (1.02, 1.55)	0.0325591	0.547255	0.442469	20
IL1RN	-0.484901	0.226959	0.62 (0.39, 0.96)	0.0326373	0.462174	0.442469	20
PYCR2	0.209049	0.098918	1.23 (1.02, 1.50)	0.03457	0.981963	0.462069	20
TFRC	0.253367	0.120668	1.29 (1.02, 1.63)	0.0357547	0.152477	0.464758	20
KCNMA1	-0.120369	0.0577192	0.89 (0.79, 0.99)	0.0370301	0.471247	0.464758	20
IRS1	-0.285703	0.137089	0.75 (0.57, 0.98)	0.0371545	0.64819	0.464758	20
MYC	-0.814022	0.391357	0.44 (0.21, 0.95)	0.0375255	0.47598	0.464758	20
ATF4	0.482228	0.231979	1.62 (1.03, 2.55)	0.0376398	0.0847264	0.464758	20
SCP2	0.0865775	0.0416898	1.09 (1.00, 1.18)	0.0378286	0.988217	0.464758	20
ANXA2	0.262666	0.126726	1.30 (1.01, 1.67)	0.0381993	0.857271	0.464758	20
ALDH9A1	-0.148265	0.0720552	0.86 (0.75, 0.99)	0.0396233	0.224236	0.475981	20
MDM2	-0.161252	0.0787853	0.85 (0.73, 0.99)	0.0406852	0.130541	0.482629	20
KCNQ1	-0.782241	0.385669	0.46 (0.21, 0.97)	0.0425324	0.823299	0.492644	20
CSF1	0.593698	0.292761	1.81 (1.02, 3.21)	0.0425678	0.861981	0.492644	20
CDKN1B	-0.553822	0.274218	0.57 (0.34, 0.98)	0.0434209	0.783778	0.495125	20
SELP	0.588678	0.292038	1.80 (1.02, 3.19)	0.0438256	0.0561226	0.495125	20
NFU1	-0.221713	0.11111	0.80 (0.64, 1.00)	0.0459952	0.526608	0.513523	20
CDK4	-0.702965	0.354304	0.50 (0.25, 0.99)	0.0472475	0.046778	0.517217	20
ADRB2	-0.474552	0.239363	0.62 (0.39, 0.99)	0.0474161	0.851373	0.517217	8
GYG1	-0.209945	0.10677	0.81 (0.66, 1.00)	0.0492618	0.438925	0.525608	20
ENO1	0.217663	0.11089	1.24 (1.00, 1.54)	0.0496599	0.107121	0.525608	20
CACNA1A	0.67905	0.346384	1.97 (1.00, 3.89)	0.0499497	0.0334223	0.525608	20

## Sheet: Table S7
Table S7. Summary data-level Mendelian randomization analysis for association between oxidative stress gene encoded protein and Multiple sclerosis in discovery stage
Gene	Beta	SE	OR (95% CI)	P value	P value after FDR adjustment	P value (HEIDI test)	Number of SNPs used in HEIDI test
STAT3	-0.855036	0.124297	0.43 (0.33, 0.54)	6.02772e-12	4.32489e-10	0.0235093	20
TNFRSF1A	-1.56843	0.291232	0.21 (0.12, 0.37)	7.22497e-08	2.96224e-06	0.0428373	9
MAPK3	-0.338346	0.0774674	0.71 (0.61, 0.83)	1.25622e-05	0.000450671	0.151234	20
CR1	0.157527	0.0421374	1.17 (1.08, 1.27)	0.000185178	0.00590511	0.0776155	20
PARP1	1.41017	0.433746	4.10 (1.75, 9.59)	0.00114942	0.0299893	0.903641	17
TLR3	-0.0885415	0.0284731	0.92 (0.87, 0.97)	0.00187308	0.0447977	0.176835	20
HP	0.0807214	0.0289484	1.08 (1.02, 1.15)	0.00529591	0.112349	0.0808801	20
CASP3	0.301101	0.110409	1.35 (1.09, 1.68)	0.00638853	0.115939	0.24767	20
CSK	0.784034	0.287899	2.19 (1.25, 3.85)	0.00646349	0.115939	0.939948	20
ATXN3	0.188702	0.0711256	1.21 (1.05, 1.39)	0.00797613	0.134656	0.0780469	20
CXCL10	0.650046	0.251724	1.92 (1.17, 3.14)	0.00981234	0.140807	0.559292	20
PLA2G7	-0.478398	0.183178	0.62 (0.43, 0.89)	0.00901035	0.140807	0.309801	20
CD274	-0.202497	0.0779602	0.82 (0.70, 0.95)	0.00939224	0.140807	0.319598	20
G3BP1	-0.717952	0.286621	0.49 (0.28, 0.86)	0.0122492	0.14648	0.123031	20
MMP9	-0.665951	0.262781	0.51 (0.31, 0.86)	0.0112689	0.14648	0.31976	14
MAPK12	0.254675	0.100661	1.29 (1.06, 1.57)	0.0114056	0.14648	0.131915	20
CD55	-0.112591	0.0457433	0.89 (0.82, 0.98)	0.0138409	0.152782	0.255356	20
ALDH2	0.593692	0.240401	1.81 (1.13, 2.90)	0.0135267	0.152782	0.251773	20
MMP13	0.758608	0.315081	2.14 (1.15, 3.96)	0.0160551	0.168363	0.956675	15
APOE	0.272597	0.113614	1.31 (1.05, 1.64)	0.0164256	0.168363	0.63337	20
CXCL12	0.297559	0.12483	1.35 (1.05, 1.72)	0.017139	0.169617	0.156668	20
REN	0.74102	0.314849	2.10 (1.13, 3.89)	0.0185941	0.177884	0.833623	5
PRDX6	0.395441	0.171784	1.49 (1.06, 2.08)	0.0213368	0.191364	0.014933	20
ELANE	-0.310198	0.134451	0.73 (0.56, 0.95)	0.0210462	0.191364	0.595563	13
EPHA4	-0.350442	0.154733	0.70 (0.52, 0.95)	0.0235239	0.204587	0.192426	20
POR	-0.254279	0.114057	0.78 (0.62, 0.97)	0.0257867	0.212275	0.68193	20
HSP90B1	0.0543675	0.024403	1.06 (1.01, 1.11)	0.0258872	0.212275	0.643954	20
IL6R	-0.0353617	0.0164398	0.97 (0.93, 1.00)	0.0314777	0.250947	0.652704	20
SELL	-0.0938371	0.0454424	0.91 (0.83, 1.00)	0.0389261	0.30194	0.178187	20

## Sheet: Table S8
Table S8. Summary data-level Mendelian randomization analysis for association between oxidative stress gene encoded protein and Multiple sclerosis in replicated stage
Gene	Beta	SE	OR (95% CI)	P value	P value after FDR adjustment	P value (HEIDI test)	Number of SNPs used in HEIDI test
HSPA1B	-5.8812	0.994521	0.00 (0.00, 0.02)	3.34705e-09	3.26896e-07	0.292115	20
MAPK3	-0.66821	0.124448	0.51 (0.40, 0.65)	7.9003e-08	5.78697e-06	0.0173414	20
STAT3	-0.775457	0.195732	0.46 (0.31, 0.68)	7.43738e-05	0.00363192	0.521492	20
IL2RA	2.18349	0.624469	8.88 (2.61, 30.19)	0.000471305	0.0197275	0.05511	20
NFKB1	1.4427	0.490312	4.23 (1.62, 11.06)	0.00325661	0.114741	0.715838	20
G3BP1	-1.40862	0.482759	0.24 (0.09, 0.63)	0.00352446	0.114741	0.0926106	20
ADPRS	-0.519256	0.197269	0.59 (0.40, 0.88)	0.00848282	0.246446	0.0555861	6
SOD3	-0.26255	0.10088	0.77 (0.63, 0.94)	0.00925223	0.246446	0.0363028	11
ANXA2	0.141849	0.0553091	1.15 (1.03, 1.28)	0.0103275	0.252164	0.336614	20
VIM	0.990861	0.418002	2.69 (1.19, 6.11)	0.0177654	0.400406	0.231212	20
GSR	-0.720534	0.317542	0.49 (0.26, 0.91)	0.0232624	0.45151	0.275799	20
ATF6	1.44421	0.63953	4.24 (1.21, 14.85)	0.0239313	0.45151	0.923142	19
ALDH2	0.881223	0.397989	2.41 (1.11, 5.27)	0.0268158	0.45151	0.789099	20
GSTO1	0.0865994	0.0393367	1.09 (1.01, 1.18)	0.0277015	0.45151	0.367148	20
GSTM4	0.137839	0.0626264	1.15 (1.02, 1.30)	0.0277378	0.45151	0.399467	20
IL2RB	-0.653112	0.305869	0.52 (0.29, 0.95)	0.0327394	0.504876	0.437463	20
PDLIM4	-0.424253	0.204222	0.65 (0.44, 0.98)	0.0377637	0.544877	0.46062	20
CD86	1.18132	0.573729	3.26 (1.06, 10.03)	0.0394917	0.544877	0.379144	20
GFER	1.11162	0.543734	3.04 (1.05, 8.82)	0.0409122	0.544877	0.642506	20
ANGPT1	0.92615	0.458468	2.52 (1.03, 6.20)	0.0433733	0.552538	0.389531	20
FCGR2A	0.0468337	0.0234489	1.05 (1.00, 1.10)	0.0457959	0.559091	0.890453	20
GSTM1	-0.151268	0.0770511	0.86 (0.74, 1.00)	0.0496207	0.562264	0.349453	20
IL12B	0.160007	0.0815998	1.17 (1.00, 1.38)	0.0498937	0.562264	0.0552247	20

## Sheet: Table S9
Table S9. Associations of genetically predicted methylation, expression, and protein of candidate gene with MS in the FinnGen study.
Gene	Tier	FinnGen
		mQTL			eQTL		pQTL
		Probe	OR (95% CI)	P value	OR (95% CI)	P value	OR (95% CI)	P value
STAT3	Tier 1	cg24718015	1.20 (0.92, 1.56)	0.177397	0.45 (0.29, 0.68)	0.000178217	0.46 (0.31, 0.68)	7.43738e-05
		cg11518359	0.87(0.68, 1.10)	0.24518
CR1	Tier 1	cg21110645	0.99 (0.72, 1.38)	0.860931	1.15 (0.87, 1.52)	0.322362	1.06 (0.92, 1.22)	0.422442

[truncated: 1 more sheets: Table S10]
